# Supplementary material for: S-5-Amino-2-(dimethyl­ammonio)phenyl sulfothio­ate
Source: Acta Crystallogr Sect E Struct Rep Online. 2009 May 14;65(Pt 6):o1263–4. doi: 10.1107/S1600536809016912 (PMC2969519; doi:10.1107/S1600536809016912)
Supplement: Supplementary file 2 [file e-65-o1263-Isup2.hkl]

#
# h,k,l, Fc-squared, Fo-squared, sigma(Fo-squared) and status flag
#
data_I
_shelx_title ' r-328 (SIVO-ZELENI)'
_shelx_refln_list_code          4
_shelx_F_calc_maximum      242.14
_exptl_crystal_F_000      1040.00
_reflns_d_resolution_high  0.7828
 
loop_
 _symmetry_equiv_pos_as_xyz
 'x, y, z'
 '-x, -y, -z'
 
_cell_length_a    10.4173
_cell_length_b    14.1160
_cell_length_c    15.3048
_cell_angle_alpha  93.474
_cell_angle_beta  101.092
_cell_angle_gamma  93.020
 
_shelx_F_squared_multiplier     1.000
 
loop_
 _refln_index_h
 _refln_index_k
 _refln_index_l
 _refln_F_squared_calc
 _refln_F_squared_meas
 _refln_F_squared_sigma
 _refln_observed_status
   3   0   0     5981.33     6287.56     72.71 o
   4   0   0       50.32       51.85      4.61 o
   5   0   0     6198.55     7810.62     56.61 o
   6   0   0      162.69      132.98      6.74 o
   7   0   0      264.63      324.76      8.82 o
   8   0   0       23.78       24.42      9.46 o
   9   0   0     2247.35     2565.57     36.95 o
  10   0   0      144.47      160.89     15.16 o
  11   0   0     1305.88     1459.54     33.56 o
  12   0   0      143.68      163.11     22.53 o
  13   0   0        2.90        0.12     39.09 o
 -13   1   0       24.42        0.76      3.93 o
 -12   1   0        4.43       42.00     31.18 o
 -11   1   0        6.22       16.71     23.57 o
 -10   1   0       65.59       54.69     14.97 o
  -9   1   0        4.74       -2.90     11.70 o
  -8   1   0      350.24      328.25     13.27 o
  -7   1   0        0.74       12.49      7.86 o
  -6   1   0      136.46      135.98      5.57 o
  -5   1   0       65.46       45.87      4.51 o
  -4   1   0     1456.97     1434.36     22.24 o
  -3   1   0      180.65      143.28      6.62 o
   3   1   0     1178.20     1130.70     18.42 o
   4   1   0       62.95       80.27      4.69 o
   5   1   0      555.84      563.72      8.74 o
   6   1   0      116.94      121.26      6.71 o
   7   1   0        9.05        4.20      8.29 o
   8   1   0       76.62       79.95      9.54 o
   9   1   0      370.13      371.21     13.58 o
  10   1   0       19.28       21.93     15.31 o
  11   1   0      101.91      111.00     16.82 o
  12   1   0       72.24       78.97     24.84 o
 -13   2   0      371.81      462.31     30.32 o
 -12   2   0        1.10        0.92     29.95 o
 -11   2   0      355.54      398.87     20.50 o
 -10   2   0      144.31      121.68     14.54 o
  -9   2   0      430.79      479.49     19.37 o
  -8   2   0       10.95       32.90     11.06 o
  -7   2   0     1889.24     1914.41     16.92 o
  -6   2   0       26.98       28.57      5.71 o
  -5   2   0      159.06      152.23      5.01 o
  -4   2   0     2046.75     2272.18     11.48 o
  -3   2   0      116.75      153.81      4.28 o
  -2   2   0    11862.58    12946.73    269.17 o
   2   2   0    24964.12    27739.26    149.50 o
   3   2   0      634.90      665.01      9.40 o
   4   2   0     2064.04     2273.72     20.84 o
   5   2   0     1103.12     1326.39     12.38 o
   6   2   0      131.05      116.56      6.96 o
   7   2   0      441.95      518.91     10.64 o
   8   2   0      168.86      156.77      9.82 o
   9   2   0     1083.84     1223.87     22.45 o
  10   2   0      214.04      311.95     23.65 o
  11   2   0      643.32      705.12     19.26 o
  12   2   0      165.24      214.39     25.08 o
 -12   3   0      102.04       85.04     26.18 o
 -11   3   0        0.14       -2.61      9.68 o
 -10   3   0        3.91        6.58      9.27 o
  -9   3   0      100.48       96.83     13.12 o
  -8   3   0      331.37      271.69     16.25 o
  -7   3   0        3.14        6.36      5.62 o
  -6   3   0      383.63      343.89      7.61 o
  -5   3   0       38.75       41.40      5.02 o
  -4   3   0      555.83      502.00     10.16 o
  -3   3   0     2152.64     1980.72     18.14 o
  -2   3   0     2104.41     1770.63     23.69 o
  -1   3   0     1314.26     1245.94     13.23 o
   0   3   0       61.51       49.03      4.18 o
   1   3   0     1835.95     1590.66     11.01 o
   2   3   0      231.42      181.28      6.97 o
   3   3   0     1845.27     1709.58     29.31 o
   4   3   0      135.20      129.02      6.04 o
   5   3   0      339.03      323.74     10.40 o
   6   3   0        0.16        9.53      7.26 o
   7   3   0       59.66       67.19      8.80 o
   8   3   0     1501.91     1587.55     18.00 o
   9   3   0        0.04        7.19      7.09 o
  10   3   0      357.93      357.72     19.48 o
  11   3   0       14.27       15.68     13.39 o
  12   3   0        2.69       11.04     25.62 o
 -12   4   0        6.06       -4.66     10.24 o
 -11   4   0      260.13      290.05     23.53 o
 -10   4   0       49.30       29.20     19.49 o
  -9   4   0      459.90      461.12     22.17 o
  -8   4   0     1399.78     1596.34     22.90 o
  -7   4   0       64.70       44.07      7.40 o
  -6   4   0      321.01      340.80      7.70 o
  -5   4   0        0.86        1.98      2.29 o
  -4   4   0     4568.84     5080.14     30.69 o
  -3   4   0     6678.43     7360.20     71.66 o
  -2   4   0    19614.84    22662.92     73.97 o
  -1   4   0      649.86      754.10      7.50 o
   0   4   0     6490.33     7541.15     33.42 o
   1   4   0       73.54       97.86      4.83 o
   2   4   0     2201.65     2252.09     19.20 o
   4   4   0     1133.88     1185.98     10.67 o
   5   4   0      807.93      924.18     10.36 o
   6   4   0        2.30        1.01      1.56 o
   7   4   0      500.07      488.52     11.17 o
   8   4   0      340.73      331.58     10.94 o
   9   4   0        0.06       21.31     13.87 o
  10   4   0       77.77       97.81     19.06 o
  11   4   0      122.40      134.58     18.11 o
  12   4   0       18.86       22.17     22.41 o
 -12   5   0       47.70       41.48     23.71 o
 -11   5   0       17.55       14.60     19.80 o
 -10   5   0       65.15       42.98     17.77 o
  -9   5   0       15.46        5.93      5.36 o
  -8   5   0      226.20      200.12     11.37 o
  -7   5   0      265.66      272.83      8.07 o
  -6   5   0       41.28       32.13      6.42 o
  -5   5   0     2275.81     2390.49     15.06 o
  -4   5   0       84.58       94.94      4.96 o
  -3   5   0       52.84       46.08      4.43 o
  -2   5   0       23.49       16.44      3.94 o
  -1   5   0       68.71       67.77      4.19 o
   0   5   0        0.49        2.59      3.93 o
   1   5   0      168.44      196.41      4.41 o
   2   5   0      201.49      184.89      5.23 o
   3   5   0     1762.09     1697.57     19.96 o
   5   5   0      262.37      216.87      5.31 o
   6   5   0      933.03      894.43     13.02 o
   7   5   0      710.58      721.97     13.30 o
   8   5   0        0.88        0.85      3.11 o
   9   5   0      627.58      623.89     15.80 o
  10   5   0        3.55        7.24     17.33 o
  11   5   0       18.98       22.49     19.21 o
  12   5   0       51.53       65.37     23.16 o
 -12   6   0        7.69       16.08     24.80 o
 -11   6   0       74.37       61.50     20.30 o
 -10   6   0       83.99      125.08     17.55 o
  -9   6   0     1787.14     1870.25     23.95 o
  -8   6   0      630.35      625.82     12.69 o
  -7   6   0     1263.79     1285.48     15.80 o
  -6   6   0      151.53      171.36     11.40 o
  -5   6   0        9.78        8.63      6.12 o
  -4   6   0      504.21      500.47      8.85 o
  -3   6   0     2487.27     3023.48     17.61 o
  -2   6   0     3924.16     4674.36     34.54 o
  -1   6   0      272.56      299.09      5.83 o
   0   6   0     3536.79     3921.49     21.51 o
   1   6   0       50.61       57.55      5.49 o
   2   6   0     8017.28    10034.60     41.76 o
   3   6   0     3096.80     3626.45     19.28 o
   4   6   0      228.17      199.35      5.91 o
   5   6   0      554.52      598.89     14.03 o
   6   6   0      124.11      110.38      8.86 o
   7   6   0      543.63      581.54     12.74 o
   8   6   0     1567.45     1641.85     26.05 o
   9   6   0      329.79      316.40     16.21 o
  10   6   0      288.08      302.05     17.78 o
  11   6   0        9.57       13.76     20.71 o
  12   6   0       22.66       21.23     24.21 o
 -12   7   0       53.36       59.05     24.59 o
 -11   7   0       11.87       14.82     21.28 o
 -10   7   0      104.77       99.14     19.31 o
  -9   7   0       24.11       22.59     13.98 o
  -8   7   0       35.68       28.14     10.93 o
  -7   7   0      287.88      266.30      9.86 o
  -6   7   0     3344.41     3507.44     26.51 o
  -5   7   0      223.87      182.24      6.97 o
  -4   7   0     1661.33     1651.99     13.58 o
  -3   7   0       46.94       30.54      5.83 o
  -2   7   0      171.15      174.01      5.84 o
  -1   7   0      453.32      454.14     10.09 o
   0   7   0        8.74       11.66      6.13 o
   1   7   0     2401.08     2508.81     18.77 o
   2   7   0     1014.36     1113.46     13.74 o
   3   7   0       34.28       13.92      5.70 o
   4   7   0     1862.74     1815.09     13.34 o
   5   7   0      960.29      927.95     16.76 o
   6   7   0      156.31      135.22      9.54 o
   7   7   0        4.42       -0.07      1.40 o
   8   7   0        3.01        0.75      7.47 o
   9   7   0       40.19       37.99     13.96 o
  10   7   0       75.82       60.03     18.59 o
  11   7   0       14.83       27.31     22.18 o
 -12   8   0        0.23        1.55     13.73 o
 -11   8   0       29.81       38.30     22.54 o
 -10   8   0       21.40       13.01     19.26 o
  -9   8   0       23.58       28.71     14.42 o
  -8   8   0      446.16      439.09     15.47 o
  -7   8   0      636.68      641.05     13.28 o
  -6   8   0        6.50       -0.43      2.15 o
  -5   8   0     1161.70     1085.54     12.80 o
  -4   8   0      750.36      733.11     10.43 o
  -3   8   0      305.12      338.63     12.35 o
  -2   8   0      149.51      160.89      6.46 o
  -1   8   0        3.29        3.85      6.81 o
   0   8   0      315.47      262.23      7.34 o
   1   8   0     1435.97     1512.67     14.32 o
   2   8   0      550.40      440.44      7.93 o
   3   8   0     2821.72     3127.49     17.52 o
   4   8   0     1963.95     2355.75     15.88 o
   5   8   0       64.21       48.58      9.08 o
   6   8   0      460.50      453.60     11.76 o
   7   8   0      523.93      549.10     13.34 o
   8   8   0      419.81      412.03     14.33 o
   9   8   0      377.89      369.95     16.99 o
  10   8   0       14.81       28.89     18.94 o
  11   8   0      330.09      360.38     22.12 o
 -11   9   0        4.77       12.01     23.52 o
 -10   9   0        1.30        7.33     19.83 o
  -9   9   0      138.29      132.50     15.46 o
  -8   9   0       22.57       23.16     12.05 o
  -7   9   0       93.05       89.08     11.08 o
  -6   9   0       25.20       23.44      8.71 o
  -5   9   0      207.85      181.35      9.22 o
  -4   9   0     1386.22     1403.93     15.50 o
  -3   9   0        5.62       12.83      7.38 o
  -2   9   0      606.62      600.22      9.69 o
  -1   9   0      111.15       99.56      7.23 o
   0   9   0      229.56      215.63      8.09 o
   1   9   0      127.18      101.72      6.73 o
   2   9   0      428.50      386.88      9.11 o
   3   9   0      369.45      307.20      7.73 o
   4   9   0      541.21      551.64      9.51 o
   5   9   0      717.63      737.59     13.69 o
   6   9   0      379.41      364.25     11.49 o
   7   9   0      120.61      109.46     13.00 o
   8   9   0       51.51       42.81     14.28 o
   9   9   0      167.19      167.27     16.85 o
  10   9   0        4.08        8.58     11.19 o
 -11  10   0       27.01       23.15     24.59 o
 -10  10   0      141.42      142.28     21.08 o
  -9  10   0       29.47       24.04     17.18 o
  -8  10   0        9.67       10.21     13.08 o
  -7  10   0      219.55      195.16     11.42 o
  -6  10   0        0.06        0.14      5.86 o
  -5  10   0      786.78      858.32     15.81 o
  -4  10   0        4.42       -0.94      2.92 o
  -3  10   0       10.37        1.55      3.36 o
  -2  10   0      238.74      223.92      9.78 o
  -1  10   0      505.61      559.21     11.13 o
   0  10   0      719.30      762.46     12.33 o
   1  10   0     2024.41     2183.10     19.41 o
   2  10   0     3222.07     3584.36     27.61 o
   3  10   0      185.47      171.97      8.16 o
   4  10   0     1983.09     2330.44     17.87 o
   5  10   0       53.24       52.39     11.18 o
   6  10   0        1.67        3.46     12.40 o
   7  10   0      176.49      152.91     13.90 o
   8  10   0        3.79        2.74      4.60 o
   9  10   0       23.98       21.50     17.51 o
  10  10   0      135.39      156.45     23.40 o
 -10  11   0       12.93        0.35      8.06 o
  -9  11   0       18.85        4.29      7.29 o
  -8  11   0      195.16      180.10     14.57 o
  -7  11   0        7.60        8.77     13.99 o
  -6  11   0      276.46      242.81     13.40 o
  -5  11   0        0.04        2.57     13.94 o
  -4  11   0      602.87      591.89     12.80 o
  -3  11   0      756.90      769.15     14.55 o
  -2  11   0       88.53       83.90     11.03 o
  -1  11   0      233.99      200.12     10.55 o
   0  11   0       15.33       15.08      9.63 o
   1  11   0      312.52      275.15     10.27 o
   2  11   0       26.87       22.09     12.24 o
   3  11   0       15.54        1.14     10.03 o
   4  11   0       19.30       15.01     12.16 o
   5  11   0        6.60        0.15      4.50 o
   6  11   0      113.38      128.64     13.89 o
   7  11   0      101.13       96.46     14.91 o
   8  11   0      171.26      168.22     16.70 o
   9  11   0       67.58       84.55     19.73 o
 -10  12   0       70.64       66.34     26.23 o
  -9  12   0      184.82      203.75     19.85 o
  -8  12   0        3.10       10.11     20.42 o
  -7  12   0      378.71      360.13     15.26 o
  -6  12   0      296.81      257.05     15.21 o
  -5  12   0      868.24      874.85     15.72 o
  -4  12   0      246.23      262.61     10.83 o
  -3  12   0      223.56      224.90     12.58 o
  -2  12   0      119.48      113.23     15.37 o
  -1  12   0     6294.89     7293.74     54.00 o
   0  12   0      945.09     1107.40     25.44 o
   1  12   0      896.83      905.86     15.07 o
   2  12   0      511.57      530.65     16.22 o
   3  12   0       23.38       16.48     12.69 o
   4  12   0        1.87       15.07     15.72 o
   5  12   0        1.34       -0.69      4.23 o
   6  12   0      438.94      473.80     16.20 o
   7  12   0       13.17        2.05      4.59 o
   8  12   0       77.16       71.53     20.17 o
   9  12   0        0.43        0.61      7.07 o
  -9  13   0       21.22       15.67     23.77 o
  -8  13   0        0.01       -0.34     14.19 o
  -7  13   0       84.24       82.41     17.45 o
  -6  13   0      227.09      232.11     19.07 o
  -5  13   0       78.30       62.10     13.22 o
  -4  13   0       24.86       13.92     10.88 o
  -3  13   0        2.84        0.13      1.37 o
  -2  13   0      260.30      253.31     13.13 o
  -1  13   0       17.21       29.34     12.93 o
   0  13   0       18.36       20.71     13.26 o
   1  13   0        6.72        8.42     16.25 o
   2  13   0        5.04       -1.84     10.45 o
   3  13   0       31.45       33.27     12.65 o
   4  13   0        0.11       -1.61     12.63 o
   5  13   0        3.71        5.23     15.43 o
   6  13   0       61.91       50.12     18.15 o
   7  13   0       10.28        4.65      8.43 o
   8  13   0       31.38       32.36     21.39 o
  -8  14   0       94.88       70.56     21.34 o
  -7  14   0      518.79      632.75     19.82 o
  -6  14   0       16.59        5.82     21.53 o
  -5  14   0       65.34       58.10     16.55 o
  -4  14   0       29.49       15.03     16.27 o
  -3  14   0       24.39       36.61     15.24 o
  -2  14   0        4.94       13.77     14.99 o
  -1  14   0       74.60       56.45     15.45 o
   0  14   0      589.32      616.51     16.59 o
   1  14   0      336.12      279.59     15.83 o
   2  14   0     1810.53     2141.04     27.27 o
   3  14   0      315.00      358.41     16.35 o
   4  14   0     1923.29     2115.15     31.90 o
   5  14   0       51.60        8.37     21.90 o
   6  14   0      128.32      144.33     23.33 o
   7  14   0       20.28       12.71     11.89 o
  -7  15   0       67.22       92.84     22.10 o
  -6  15   0       92.28       97.02     23.16 o
  -5  15   0      121.64      121.80     20.24 o
  -4  15   0       96.35       93.14     17.30 o
  -3  15   0       10.89       14.56     17.05 o
  -2  15   0       63.94       52.63     16.83 o
  -1  15   0       12.45       11.43     16.49 o
   0  15   0       15.75       20.15     17.19 o
   1  15   0       68.85       53.38     18.16 o
   2  15   0        2.06        5.61     19.25 o
   3  15   0       38.38       37.41     20.42 o
   4  15   0       99.71      121.57     20.42 o
   5  15   0       34.04       24.87     23.22 o
   6  15   0        1.50       -1.97     22.19 o
  -6  16   0        2.33        9.66     30.02 o
  -5  16   0      326.47      311.60     23.44 o
  -4  16   0      290.02      293.42     19.59 o
  -3  16   0       83.35       80.46     19.50 o
  -2  16   0      119.08      142.09     18.46 o
  -1  16   0       23.22       18.66     19.06 o
   0  16   0      125.06      108.01     18.66 o
   1  16   0       12.00       10.33     20.02 o
   2  16   0      521.95      584.68     22.93 o
   3  16   0        1.39        7.08     23.56 o
   4  16   0      226.36      290.97     24.76 o
   5  16   0       16.67       22.68     23.55 o
  -5  17   0       88.29       91.27     35.18 o
  -4  17   0        0.22       -4.91     26.90 o
  -3  17   0        6.78        3.56     14.39 o
  -2  17   0        2.10        9.33     23.20 o
  -1  17   0        6.97        7.76     18.29 o
   0  17   0        0.06       -0.25      5.54 o
   1  17   0       55.46       51.02     22.29 o
   2  17   0        2.59       16.54     22.35 o
   3  17   0       13.68       23.13     25.00 o
   0 -18   1       10.37        3.94     12.70 o
   1 -18   1      217.83      202.16     23.56 o
  -3 -17   1        1.29        1.41     12.75 o
  -2 -17   1        1.58        5.15     15.43 o
  -1 -17   1       36.07       35.74     25.62 o
   0 -17   1       34.29       31.50     22.78 o
   1 -17   1        0.65        1.82     10.67 o
   2 -17   1       20.52       26.20     24.87 o
   3 -17   1       32.62       35.10     21.11 o
   4 -17   1       30.83       30.05     22.61 o
   5 -17   1        1.47        8.70     31.95 o
  -5 -16   1      299.39      297.48     24.58 o
  -4 -16   1      202.25      203.59     24.22 o
  -3 -16   1      283.10      294.38     24.06 o
  -2 -16   1        4.50       24.73     36.32 o
  -1 -16   1        6.83        7.55     27.54 o
   0 -16   1        0.23       -2.04     20.88 o
   1 -16   1       51.81       50.06     19.19 o
   2 -16   1       20.87       16.19     19.09 o
   3 -16   1      353.34      338.91     21.54 o
   4 -16   1       14.05       14.76     19.73 o
   5 -16   1      575.54      663.71     30.51 o
   6 -16   1       44.27       42.37     25.07 o
  -6 -15   1        6.29       11.34     21.60 o
  -5 -15   1       83.59       73.20     20.08 o
  -4 -15   1      184.86      210.54     20.10 o
  -3 -15   1       13.40       22.49     17.41 o
  -2 -15   1        1.24        3.79     14.00 o
  -1 -15   1       57.86       37.06     16.60 o
   0 -15   1       48.61       51.26     17.46 o
   1 -15   1        5.93        4.29      4.47 o
   2 -15   1       18.34       28.05     16.60 o
   3 -15   1        7.23       10.99     21.93 o
   4 -15   1       10.66        4.27     12.24 o
   5 -15   1      315.28      322.77     21.19 o
   6 -15   1        4.37       13.05     20.29 o
   7 -15   1      215.90      216.37     21.14 o
  -7 -14   1       54.01       65.04     23.28 o
  -6 -14   1      180.89      178.91     22.39 o
  -5 -14   1        3.27        0.92      2.74 o
  -4 -14   1      292.57      256.85     16.46 o
  -3 -14   1      281.73      291.99     14.15 o
  -2 -14   1       38.36       51.70     16.22 o
  -1 -14   1        0.44        9.27     16.73 o
   0 -14   1      307.97      298.68     14.75 o
   1 -14   1      292.63      265.68     15.32 o
   2 -14   1      775.13      744.12     17.28 o
   3 -14   1      609.63      639.73     16.76 o
   4 -14   1       33.23       23.23     15.47 o
   5 -14   1      622.14      662.93     18.75 o
   6 -14   1        3.70        4.35      5.15 o
   7 -14   1      203.19      187.71     20.33 o
   8 -14   1        1.77        2.14      5.95 o
  -8 -13   1      107.28      115.62     21.67 o
  -7 -13   1        1.75       -4.11      9.55 o
  -6 -13   1       43.53       51.93     20.38 o
  -5 -13   1       27.81       32.21     19.87 o
  -4 -13   1       44.50       55.91     15.57 o
  -3 -13   1       12.18       11.37     12.56 o
  -2 -13   1      130.31      114.44     12.96 o
  -1 -13   1       71.87       56.88     14.05 o
   0 -13   1      116.89      109.93     13.78 o
   1 -13   1       52.41       47.52     13.61 o
   2 -13   1      449.98      461.38     14.43 o
   3 -13   1      126.71      102.51     13.40 o
   4 -13   1       53.85       49.51     13.03 o
   5 -13   1      124.50      124.33     14.91 o
   6 -13   1      369.09      405.55     16.71 o
   7 -13   1       41.50       36.46     18.15 o
   8 -13   1       30.20       15.95     19.49 o
   9 -13   1       21.13        9.42     21.39 o
  -9 -12   1        4.41       12.27     21.88 o
  -8 -12   1       90.56      103.22     18.29 o
  -7 -12   1       14.81       18.96     18.20 o
  -6 -12   1       74.43       87.05     16.15 o
  -5 -12   1      500.98      483.51     18.38 o
  -4 -12   1      359.00      426.42     15.68 o
  -3 -12   1        1.27        1.08      7.49 o
  -2 -12   1     1986.16     2180.21     21.90 o
  -1 -12   1        1.58        1.58      4.02 o
   0 -12   1       82.16       80.40     11.93 o
   1 -12   1       23.78       13.67     12.04 o
   2 -12   1      105.34       89.40     11.65 o
   3 -12   1     1047.57     1093.12     18.43 o
   4 -12   1       94.81      105.62     11.75 o
   5 -12   1      590.41      595.00     15.74 o
   6 -12   1        4.07       14.74     13.10 o
   7 -12   1      619.99      619.15     22.01 o
   8 -12   1      131.26      117.62     18.09 o
   9 -12   1      101.73      104.98     18.65 o
  10 -12   1        0.75        3.88      9.75 o
  -9 -11   1       50.72       56.49     19.01 o
  -8 -11   1       44.30       37.46     17.03 o
  -7 -11   1      290.52      330.79     15.11 o
  -6 -11   1        9.51        8.87     13.10 o
  -5 -11   1        9.45        1.65      3.73 o
  -4 -11   1       41.82       35.75     11.71 o
  -3 -11   1       71.38       52.41     10.19 o
  -2 -11   1        7.08        9.93     11.21 o
  -1 -11   1      784.09      772.04     13.39 o
   0 -11   1       18.06       14.03      9.66 o
   1 -11   1       16.39       18.22     10.39 o
   2 -11   1       18.62        9.05     10.79 o
   3 -11   1      698.41      651.14     13.20 o
   4 -11   1      486.07      431.21     11.86 o
   5 -11   1       35.72       43.25     12.47 o
   6 -11   1      250.09      224.22     11.58 o
   7 -11   1        9.97        8.45     14.52 o
   8 -11   1      160.05      152.63     14.79 o
   9 -11   1        1.13        9.39     16.99 o
  10 -11   1      121.94      115.02     23.79 o
 -10 -10   1       60.78       67.19     22.39 o
  -9 -10   1       26.27       33.93     17.35 o
  -8 -10   1        0.29       -0.28     14.84 o
  -7 -10   1        4.39       -0.76      8.77 o
  -6 -10   1      863.47      894.55     16.65 o
  -5 -10   1      193.22      203.94     11.03 o
  -4 -10   1     1529.28     1626.31     16.30 o
  -3 -10   1       22.69        5.82      4.99 o
  -2 -10   1     2044.45     2206.06     23.55 o
  -1 -10   1        1.73        1.21      2.27 o
   0 -10   1      262.31      222.65      8.66 o
   1 -10   1     1395.61     1545.83     16.34 o
   2 -10   1      559.23      545.27     12.22 o
   3 -10   1     1829.56     1872.73     28.54 o
   4 -10   1      674.71      722.75     17.16 o
   5 -10   1     1224.61     1360.16     23.16 o
   6 -10   1       59.19       49.13     10.27 o
   7 -10   1      450.04      453.14     12.96 o
   8 -10   1       69.97       60.46     14.09 o
   9 -10   1       45.61       38.93     15.61 o
  10 -10   1       35.61       40.89     22.17 o
  11 -10   1        4.06       10.25     25.82 o
 -10  -9   1       15.70       21.79     20.86 o
  -9  -9   1      127.99      110.12     15.72 o
  -8  -9   1      268.93      261.66     14.24 o
  -7  -9   1      189.67      189.97     12.29 o
  -6  -9   1       45.29       34.32     11.19 o
  -5  -9   1      935.86      931.78     15.96 o
  -4  -9   1       86.84       69.91      7.81 o
  -3  -9   1      156.93      135.51      7.18 o
  -2  -9   1      809.44      810.55     12.10 o
  -1  -9   1      296.61      266.51      7.12 o
   0  -9   1       51.25       48.91      7.85 o
   1  -9   1      429.09      403.18      8.91 o
   2  -9   1      272.37      270.44      7.89 o
   3  -9   1      260.42      247.90      8.49 o
   4  -9   1      156.89      130.90      9.25 o
   5  -9   1       70.14       49.70      8.49 o
   6  -9   1      233.93      191.60      9.37 o
   7  -9   1      251.39      218.73     11.23 o
   8  -9   1       20.11       21.20     12.82 o
   9  -9   1       83.82       83.90     16.24 o
  10  -9   1       10.50        6.30     20.90 o
  11  -9   1        4.60       15.12     25.14 o
 -11  -8   1       24.79       39.66     22.67 o
 -10  -8   1      246.50      235.56     18.97 o
  -9  -8   1        0.08        4.97     11.65 o
  -8  -8   1        0.47        0.99      4.44 o
  -7  -8   1      774.70      782.97     15.27 o
  -6  -8   1        0.64        0.01      6.42 o
  -5  -8   1       75.65       85.41      9.18 o
  -4  -8   1     1594.28     1675.55     14.94 o
  -3  -8   1      438.34      442.08      8.82 o
  -2  -8   1     1179.20     1207.76     14.21 o
  -1  -8   1     2933.31     3354.61     17.31 o
   0  -8   1     3134.12     3795.02     17.18 o
   1  -8   1     3068.86     3390.55     20.44 o
   2  -8   1       74.91       72.10      6.40 o
   3  -8   1        0.11        1.48      5.80 o
   4  -8   1      243.30      229.65      8.38 o
   5  -8   1      864.33      816.62     12.38 o
   6  -8   1        5.49        3.13      3.77 o
   7  -8   1      914.46      900.29     13.28 o
   8  -8   1      520.19      436.05     15.04 o
   9  -8   1     1158.56     1318.68     21.84 o
  10  -8   1      103.31      125.82     19.45 o
  11  -8   1      144.57      175.56     23.77 o
 -11  -7   1        4.73       16.51     20.94 o
 -10  -7   1      215.13      220.56     18.65 o
  -9  -7   1        0.63        3.89     10.00 o
  -8  -7   1       91.23       81.22     12.20 o
  -7  -7   1      189.42      169.10     10.66 o
  -6  -7   1     1559.92     1603.41     18.55 o
  -5  -7   1        7.33        5.05      4.72 o
  -4  -7   1     3270.18     3471.21     33.82 o
  -3  -7   1       93.37       86.38      5.62 o
  -2  -7   1      332.92      409.99      7.06 o
  -1  -7   1      406.62      367.70      5.43 o
   0  -7   1        0.92        0.29      2.43 o
   1  -7   1       82.54       64.41      5.96 o
   2  -7   1      177.43      138.76      5.61 o
   3  -7   1       16.59        2.19      3.57 o
   4  -7   1       65.58       56.94      6.80 o
   5  -7   1      335.08      344.88     11.07 o
   6  -7   1      516.17      526.92     10.23 o
   7  -7   1       13.12       13.51      8.76 o
   8  -7   1      259.93      237.47     11.19 o
   9  -7   1       10.23       18.75     14.89 o
  10  -7   1       10.16       10.89     19.66 o
  11  -7   1        7.52       -3.31     16.50 o
  12  -7   1       86.40       99.48     26.15 o
 -12  -6   1      130.69      170.19     22.91 o
 -11  -6   1      266.41      283.67     19.77 o
 -10  -6   1        2.84        7.07     15.71 o
  -9  -6   1       49.63       54.51     14.67 o
  -8  -6   1     1575.92     1655.44     19.49 o
  -7  -6   1      367.70      303.69     12.19 o
  -6  -6   1      174.09      172.20      8.57 o
  -5  -6   1      152.96      159.55      6.22 o
  -4  -6   1    10260.40    11301.68     29.13 o
  -3  -6   1     2284.22     2773.11     14.23 o
  -2  -6   1     4222.47     4627.21     30.22 o
  -1  -6   1       11.74       31.79      5.09 o
   0  -6   1     2713.34     3714.18     18.30 o
   1  -6   1      395.54      524.71      8.36 o
   2  -6   1     1306.27     1507.90     14.42 o
   3  -6   1     7915.42     9078.05     39.77 o
   4  -6   1      442.41      603.50      9.94 o
   5  -6   1      223.97      277.38      7.22 o
   6  -6   1     2642.27     2981.98     19.22 o
   7  -6   1     4695.71     5347.35     26.78 o
   8  -6   1       92.96       89.14     10.64 o
   9  -6   1      183.88      163.09     14.23 o
  10  -6   1      616.12      699.08     17.98 o
  11  -6   1      163.12      182.33     20.99 o
  12  -6   1       22.62       23.74     25.54 o
 -12  -5   1       20.83       35.96     25.10 o
 -11  -5   1       39.34       56.23     19.26 o
 -10  -5   1       30.99       18.53     16.50 o
  -9  -5   1       34.19       22.01     13.60 o
  -8  -5   1       24.47        5.48      5.94 o
  -7  -5   1        8.70       11.73      9.56 o
  -6  -5   1     1259.41     1236.06     16.35 o
  -5  -5   1     2131.32     2138.99     16.94 o
  -4  -5   1       90.28       72.49      4.80 o
  -3  -5   1     2214.25     2139.79     25.20 o
  -2  -5   1       86.85       84.11      3.48 o
  -1  -5   1      906.17      883.10     14.42 o
   0  -5   1        2.03        0.18      2.78 o
   1  -5   1      967.73      938.44      8.29 o
   2  -5   1        7.88        6.17      3.03 o
   3  -5   1      109.88      118.99      5.41 o
   4  -5   1      356.47      273.79      6.40 o
   5  -5   1     1063.79     1031.33     10.90 o
   6  -5   1      435.07      412.19      8.43 o
   7  -5   1      147.06      136.56      8.14 o
   8  -5   1       16.18       16.07     11.88 o
   9  -5   1      277.98      281.01     13.65 o
  10  -5   1        0.02        7.92     17.27 o
  11  -5   1       14.69       11.19     20.19 o
  12  -5   1       20.88       12.61     24.03 o
 -12  -4   1       22.69       41.10     25.76 o
 -11  -4   1      485.14      478.82     19.83 o
 -10  -4   1      215.37      228.28     15.61 o
  -9  -4   1      476.99      464.35     21.31 o
  -8  -4   1       68.75       57.02     10.35 o
  -7  -4   1      883.69      925.03     24.27 o
  -6  -4   1      475.88      487.10      9.54 o
  -5  -4   1       65.36       44.68      6.23 o
  -4  -4   1     2552.14     2695.19     16.23 o
  -3  -4   1     4443.51     4702.09     15.75 o
  -2  -4   1      588.84      829.53      7.06 o
  -1  -4   1    11995.67    13198.49     44.49 o
   0  -4   1      892.79      969.07      8.39 o
   1  -4   1     5382.58     5811.04     21.25 o
   2  -4   1     1962.79     2243.93     16.69 o
   3  -4   1     1114.78     1279.64      9.57 o
   4  -4   1     6242.76     7015.54     39.54 o
   5  -4   1     1753.51     1879.76     13.33 o
   6  -4   1       99.56      118.26      7.00 o
   7  -4   1     1692.52     1833.99     16.68 o
   8  -4   1      278.44      289.10     13.69 o
   9  -4   1        7.17       17.67     15.54 o
  10  -4   1       64.04       50.83     17.08 o
  11  -4   1       14.88        3.33     24.67 o
  12  -4   1       12.32       -2.16     19.97 o
 -12  -3   1        6.67       23.67     24.14 o
 -11  -3   1        6.82       11.41     14.20 o
 -10  -3   1      155.74      139.43     14.68 o
  -9  -3   1      382.46      382.86     13.19 o
  -8  -3   1      463.79      475.33     11.11 o
  -7  -3   1      625.80      603.44     15.65 o
  -6  -3   1       38.35       20.14      7.17 o
  -5  -3   1       17.87        9.47      5.02 o
  -4  -3   1      319.04      255.73      5.43 o
  -3  -3   1     1575.58     1546.24     21.98 o
  -2  -3   1     1591.49     1472.44     25.98 o
  -1  -3   1      852.09      741.26     19.74 o
   1  -3   1       60.31       78.62      3.30 o
   2  -3   1     8974.09     8906.61     44.62 o
   3  -3   1      772.40      800.89      8.58 o
   4  -3   1      315.73      291.23      6.38 o
   5  -3   1       21.96       27.27      5.29 o
   6  -3   1      872.12      825.35     15.32 o
   7  -3   1      307.14      298.28      9.76 o
   8  -3   1      269.24      236.17     14.16 o
   9  -3   1        7.20       -0.65      5.69 o
  10  -3   1      210.08      177.36     17.67 o
  11  -3   1       83.68       84.00     24.30 o
  12  -3   1        6.09       13.68     26.30 o
 -12  -2   1       40.83       65.28     24.63 o
 -11  -2   1       81.00      105.59     20.88 o
 -10  -2   1     1336.04     1450.56     25.94 o
  -9  -2   1      244.71      207.25     12.55 o
  -8  -2   1        5.22        3.83      7.90 o
  -7  -2   1     2852.46     3047.06     20.66 o
  -6  -2   1      142.01      163.83      7.09 o
  -5  -2   1     1004.84     1178.73     11.06 o
  -4  -2   1      331.79      437.12      6.02 o
  -3  -2   1     2237.48     2291.36     13.16 o
  -2  -2   1     8799.81     9056.53    122.44 o
   3  -2   1     1501.82     1628.32     11.80 o
   4  -2   1      593.95      475.08      7.88 o
   5  -2   1     3156.23     3411.65     16.35 o
   6  -2   1      359.36      347.01      7.30 o
   7  -2   1      547.77      528.95     14.16 o
   8  -2   1        8.64        0.66      5.03 o
   9  -2   1      312.12      315.35     20.15 o
  10  -2   1      266.62      240.29     16.52 o
  11  -2   1       13.69       12.73     20.31 o
  12  -2   1        4.16        6.56     27.20 o
 -13  -1   1        8.65       22.58     34.15 o
 -12  -1   1        0.01       13.05     23.19 o
 -11  -1   1        3.40       21.21     19.46 o
 -10  -1   1        8.27       23.58     14.69 o
  -9  -1   1      941.28      972.27     17.08 o
  -8  -1   1      189.95      173.37     10.98 o
  -7  -1   1       35.71       18.08      7.86 o
  -6  -1   1       76.91       79.42      5.06 o
  -5  -1   1      208.29      168.39      4.56 o
  -4  -1   1     1196.98     1233.98     21.46 o
  -3  -1   1       10.42       18.31      3.72 o
  -2  -1   1    10678.08     7412.73   1528.16 o
   2  -1   1     9983.48     9364.81    156.40 o
   3  -1   1       66.16       54.99      4.14 o
   4  -1   1      507.45      511.78     10.02 o
   5  -1   1      304.82      247.39      8.98 o
   6  -1   1       77.64       74.33      6.01 o
   7  -1   1      184.32      184.12      9.57 o
   8  -1   1      119.57      121.37     10.58 o
   9  -1   1       57.24       60.79     13.46 o
  10  -1   1        5.89        0.73      6.78 o
  11  -1   1        4.40        9.70     19.96 o
  12  -1   1      147.84      140.53     28.91 o
 -13   0   1       18.31       29.73     26.82 o
 -12   0   1       34.68       45.04     22.21 o
 -11   0   1       80.16       79.17     19.16 o
 -10   0   1      381.58      410.17     14.71 o
  -9   0   1      137.44      121.56     12.04 o
  -8   0   1       15.28       20.36     12.61 o
  -7   0   1      296.33      291.15      8.21 o
  -6   0   1     5499.40     6783.09     43.77 o
  -5   0   1     6932.48     8271.07     69.73 o
  -4   0   1        3.40        0.26      2.80 o
  -3   0   1      950.60     1047.20     10.04 o
   3   0   1        1.26       15.47      6.48 o
   4   0   1      422.33      500.21      8.55 o
   5   0   1     1354.09     1459.00     15.50 o
   6   0   1      437.42      446.75      9.32 o
   7   0   1      714.45      709.85     14.26 o
   8   0   1      447.93      462.41     12.55 o
   9   0   1      705.45      664.44     15.94 o
  10   0   1      486.78      481.34     15.88 o
  11   0   1      159.33      162.32     18.15 o
  12   0   1        6.82        7.04     30.07 o
 -13   1   1        0.50        5.44     18.92 o
 -12   1   1        9.37       27.27     23.60 o
 -11   1   1      109.16      106.83     19.64 o
 -10   1   1       97.22       86.11     16.21 o
  -9   1   1        0.06       -1.24      2.62 o
  -8   1   1      525.85      546.47     14.77 o
  -7   1   1        1.24        2.85      5.89 o
  -6   1   1       81.08       79.59      5.23 o
  -5   1   1      262.43      251.09      7.58 o
  -4   1   1     1187.94     1162.87     22.54 o
  -3   1   1      330.83      248.31      7.70 o
   2   1   1       44.02       45.82      3.90 o
   3   1   1     1764.62     1809.45     28.84 o
   4   1   1      150.66      162.99      5.53 o
   5   1   1      694.67      617.39      9.41 o
   6   1   1        3.72       12.73      7.33 o
   7   1   1       78.62       69.12     10.44 o
   8   1   1      518.32      526.84     13.55 o
   9   1   1      467.50      445.54     16.29 o
  10   1   1       27.82       30.22     15.32 o
  11   1   1       18.59       30.78     18.43 o
  12   1   1       19.95       18.45     23.77 o
 -13   2   1        3.66       27.07     26.52 o
 -12   2   1       75.26       77.21     21.80 o
 -11   2   1      592.10      667.88     21.56 o
 -10   2   1       16.60       36.36     16.68 o
  -9   2   1      698.46      747.55     15.63 o
  -8   2   1      662.38      823.55     16.89 o
  -7   2   1        3.28        2.58      6.74 o
  -6   2   1     1478.59     1778.76     16.21 o
  -5   2   1      195.28      240.93      5.12 o
  -4   2   1      108.21       99.62      4.45 o
  -3   2   1     3993.31     4533.55     42.85 o
  -2   2   1     6692.98     7191.46     29.33 o
   2   2   1     2349.19     2769.08     25.33 o
   3   2   1      556.29      562.36      8.45 o
   4   2   1      130.50      112.53      5.37 o
   5   2   1      248.06      216.07      6.94 o
   6   2   1     1181.16     1377.96     14.45 o
   7   2   1      987.65      984.94     13.94 o
   8   2   1       72.71       82.14     11.27 o
   9   2   1      334.33      330.75     13.14 o
  10   2   1      780.62      929.00     19.77 o
  11   2   1      316.24      332.37     18.07 o
  12   2   1       34.31       38.51     24.25 o
 -13   3   1        0.98        0.96      8.17 o
 -12   3   1       32.47       55.07     22.43 o
 -11   3   1       16.48       15.64     18.17 o
 -10   3   1        6.25       11.82     16.56 o
  -9   3   1       15.41        6.23      7.50 o
  -8   3   1      136.04      107.24     11.74 o
  -7   3   1       10.90       10.48      7.39 o
  -6   3   1      128.20      121.52      5.54 o
  -5   3   1      201.43      180.14      4.92 o
  -4   3   1      206.63      162.56      7.49 o
  -3   3   1     4201.86     3853.07     23.82 o
  -2   3   1      884.90      830.02     14.88 o
  -1   3   1     1924.72     1740.07     44.14 o
   0   3   1        3.36        4.91      3.20 o
   1   3   1       50.73       56.52      3.43 o
   2   3   1     1829.20     2012.76     17.57 o
   3   3   1     1004.55      895.67     10.82 o
   4   3   1       54.99       52.93      4.82 o
   5   3   1      177.57      160.73      5.95 o
   6   3   1      238.03      240.49      8.41 o
   7   3   1      250.63      226.58      9.29 o
   8   3   1     1511.99     1606.50     22.77 o
   9   3   1       60.92       57.91     13.92 o
  10   3   1      101.89      110.82     23.91 o
  11   3   1       34.57       52.61     18.90 o
  12   3   1        0.54        5.21     18.34 o
 -13   4   1        9.20       23.19     25.84 o
 -12   4   1      292.16      320.02     26.59 o
 -11   4   1      390.95      454.66     19.68 o
 -10   4   1       30.45       32.91     16.44 o
  -9   4   1     2225.89     2573.13     29.89 o
  -8   4   1     1637.05     1685.04     29.32 o
  -7   4   1     3494.31     3828.44     28.48 o
  -6   4   1       62.45       65.84      5.56 o
  -5   4   1     1155.59     1257.07     12.48 o
  -4   4   1     2925.98     3484.71     14.70 o
  -2   4   1    20125.18    22320.37     85.39 o
  -1   4   1      745.32      691.92      7.09 o
   0   4   1    22782.25    24703.25     93.18 o
   1   4   1        6.16        9.51      3.55 o
   2   4   1    10976.66    12583.65     66.00 o
   3   4   1     1665.75     2043.05     13.76 o
   4   4   1      567.54      747.60      9.05 o
   5   4   1       14.53       19.52      6.68 o
   6   4   1      135.79      153.42      8.36 o
   7   4   1     2563.52     2800.30     22.84 o
   8   4   1     1404.54     1567.89     21.95 o
   9   4   1     1929.20     2119.86     25.64 o
  10   4   1       34.93       39.72     17.31 o
  11   4   1      556.26      644.62     20.02 o
  12   4   1        0.78       -0.08      9.27 o
 -12   5   1        3.35       -0.36      3.11 o
 -11   5   1       16.90        4.53     19.49 o
 -10   5   1        0.00        3.50      7.99 o
  -9   5   1       61.42       39.15     12.86 o
  -8   5   1      122.77      117.11      8.76 o
  -7   5   1      375.43      377.13     11.87 o
  -6   5   1      360.67      327.70      8.40 o
  -5   5   1     3112.90     3214.44     16.04 o
  -4   5   1      379.88      349.03      6.14 o
  -3   5   1     1679.67     1770.79     13.62 o
  -2   5   1       34.54       42.86      4.10 o
  -1   5   1       39.50       36.08      4.45 o
   0   5   1       10.87       17.10      4.68 o
   1   5   1       21.95       14.74      3.80 o
   2   5   1      133.27      131.91      4.77 o
   3   5   1       37.66       31.86      4.52 o
   4   5   1       38.59       18.08      4.93 o
   5   5   1      226.63      223.83      7.26 o
   6   5   1      216.51      204.40      8.90 o
   7   5   1      968.55      994.10     21.93 o
   8   5   1      410.30      391.92     13.30 o
   9   5   1      655.98      690.22     16.89 o
  10   5   1       22.12       11.75     13.08 o
  11   5   1        1.86        5.98     16.65 o
  12   5   1       57.34       72.08     24.65 o
 -12   6   1       15.11       29.58     23.49 o
 -11   6   1       66.34       84.65     19.74 o
 -10   6   1      600.93      661.97     19.97 o
  -9   6   1     2003.94     2294.32     30.27 o
  -8   6   1      114.19      119.18      9.07 o
  -7   6   1     1839.09     1970.92     16.35 o
  -6   6   1     1211.75     1267.39     11.31 o
  -5   6   1      158.82      163.29      5.68 o
  -4   6   1     3729.13     4235.81     40.02 o
  -3   6   1     7119.94     8819.54     39.54 o
  -2   6   1      283.96      231.52      6.02 o
  -1   6   1      303.93      225.98      5.87 o
   0   6   1     1484.09     1336.70     12.84 o
   1   6   1     1695.12     1809.46     17.58 o
   2   6   1    10100.67    11065.33     49.42 o
   3   6   1        2.17        0.48      1.24 o
   4   6   1     3729.69     4093.28     18.20 o
   5   6   1       92.76       69.29      7.83 o
   6   6   1     3810.54     4107.09     38.63 o
   7   6   1        5.95        4.01      5.24 o
   8   6   1      271.35      231.16     13.12 o
   9   6   1     1439.63     1566.19     33.78 o
  10   6   1      109.80      114.38     19.22 o
  11   6   1      268.22      256.05     21.97 o
 -12   7   1      154.19      148.00     23.90 o
 -11   7   1       18.16        7.28     20.45 o
 -10   7   1        0.64        2.65     21.23 o
  -9   7   1        2.53        4.06     11.91 o
  -8   7   1      169.32      160.47     10.17 o
  -7   7   1      124.14      118.88      9.06 o
  -6   7   1     3755.08     3853.60     31.94 o
  -5   7   1        8.96       17.83      7.24 o
  -4   7   1     2544.47     2724.85     19.63 o
  -3   7   1      322.77      289.91      7.16 o
  -2   7   1     1181.06     1290.58     14.47 o
  -1   7   1     1037.46     1096.46     11.23 o
   0   7   1        0.02        1.02      1.99 o
   1   7   1     3005.51     3234.70     27.84 o
   2   7   1      356.79      345.42      7.00 o
   3   7   1      464.22      402.36      7.24 o
   4   7   1      290.80      231.17      6.72 o
   5   7   1     1910.67     1993.24     27.74 o
   6   7   1      621.72      582.86     12.79 o
   7   7   1      290.17      253.08     12.79 o
   8   7   1      129.44      111.67     13.93 o
   9   7   1       28.33       27.99     15.02 o
  10   7   1        3.54       18.46     18.31 o
  11   7   1        5.18        2.21     18.14 o
 -12   8   1       17.29       12.19     22.44 o
 -11   8   1      210.69      261.27     21.66 o
 -10   8   1       58.29       53.41     18.60 o
  -9   8   1      351.38      397.27     16.22 o
  -8   8   1       12.89        9.17     11.63 o
  -7   8   1       38.05       29.79      9.82 o
  -6   8   1        0.24       -3.06      6.12 o
  -5   8   1        0.06        3.76      3.19 o
  -4   8   1        2.97        5.46      5.30 o
  -3   8   1     1550.20     1832.89     18.55 o
  -2   8   1     1961.97     2270.89     16.70 o
  -1   8   1     6815.99     7696.21     44.64 o
   0   8   1     4681.65     5078.07     24.89 o
   1   8   1     5408.84     6586.48     32.06 o
   2   8   1     1858.19     1837.29     14.10 o
   3   8   1      559.68      618.45      9.59 o
   4   8   1       89.35       92.99      7.26 o
   5   8   1        1.36        1.40      3.51 o
   6   8   1        3.13        7.46      8.93 o
   7   8   1       53.07       45.88     12.14 o
   8   8   1       82.06       69.10     13.99 o
   9   8   1        3.65        8.41     15.31 o
  10   8   1      194.58      187.43     20.50 o
  11   8   1       93.10       91.70     23.79 o
 -11   9   1        7.69       10.04     22.53 o
 -10   9   1      179.25      152.61     19.11 o
  -9   9   1        0.82        8.40     19.02 o
  -8   9   1      318.17      314.17     11.74 o
  -7   9   1      127.12      106.46     10.73 o
  -6   9   1        9.00        0.61      3.03 o
  -5   9   1      803.57      775.65     13.67 o
  -4   9   1      254.99      236.96      8.44 o
  -3   9   1        5.77        2.52      5.67 o
  -2   9   1      404.41      386.92      9.22 o
  -1   9   1      139.11      118.22      7.45 o
   0   9   1       80.62       69.53      7.44 o
   1   9   1        5.95       14.17      7.29 o
   2   9   1      143.37      127.92      7.87 o
   3   9   1      239.16      188.90      7.56 o
   4   9   1     1114.18     1091.35     12.41 o
   5   9   1      114.90      132.84     10.56 o
   6   9   1      755.65      740.57     20.19 o
   7   9   1        6.62        4.58      6.76 o
   8   9   1        4.80       10.83     14.88 o
   9   9   1       40.81       44.07     17.56 o
  10   9   1       39.65       46.25     21.87 o
 -11  10   1      185.26      169.19     23.81 o
 -10  10   1        7.51       21.03     20.54 o
  -9  10   1       51.00       48.53     16.35 o
  -8  10   1      102.63       86.71     12.96 o
  -7  10   1      189.21      165.72     11.18 o
  -6  10   1        3.85       -1.15      4.56 o
  -5  10   1       78.27       55.64      9.66 o
  -4  10   1      197.03      207.65      9.39 o
  -3  10   1      403.42      440.00     10.63 o
  -2  10   1     1000.63     1114.39     16.02 o
  -1  10   1       19.59       10.69      8.20 o
   0  10   1     4209.94     4401.28     26.50 o
   1  10   1      122.77      108.35      8.70 o
   2  10   1      275.90      232.17     10.70 o
   3  10   1      212.99      190.48      9.26 o
   4  10   1      159.61      124.52      9.75 o
   5  10   1        1.66        9.54      9.57 o
   6  10   1      115.66       87.28     13.27 o
   7  10   1        3.03       10.23     13.97 o
   8  10   1       17.59       15.06     15.54 o
   9  10   1      385.78      376.77     18.44 o
  10  10   1       99.15       93.25     24.43 o
 -10  11   1       34.62       32.68     22.91 o
  -9  11   1      126.10      129.63     17.79 o
  -8  11   1       90.44       83.27     14.23 o
  -7  11   1       80.71       55.69     12.44 o
  -6  11   1      105.48       80.31     15.20 o
  -5  11   1      112.79       97.51     10.67 o
  -4  11   1       20.50       19.47     10.44 o
  -3  11   1      531.61      505.29     13.48 o
  -2  11   1      313.86      318.65     11.33 o
  -1  11   1      107.29       88.35     10.42 o
   0  11   1        7.91       14.67     10.88 o
   1  11   1      147.34      136.74     10.34 o
   2  11   1      264.48      254.37     11.41 o
   3  11   1       42.22       33.78      9.67 o
   4  11   1       34.60       32.95     12.87 o
   5  11   1      156.00      120.70     13.84 o
   6  11   1       59.51       46.22     14.38 o
   7  11   1        9.46       13.15     16.78 o
   8  11   1      148.61      124.91     17.78 o
   9  11   1        0.12        4.67      6.27 o
 -10  12   1      128.78      108.70     24.58 o
  -9  12   1      165.24      132.98     19.33 o
  -8  12   1       31.46       23.35     20.12 o
  -7  12   1      711.57      738.67     17.59 o
  -6  12   1      173.18      144.14     16.88 o
  -5  12   1      331.62      244.53     12.26 o
  -4  12   1      373.10      380.99     11.60 o
  -3  12   1        1.21        0.18      6.10 o
  -2  12   1       27.15       14.95     11.96 o
  -1  12   1     2578.27     2749.45     26.89 o
   0  12   1        4.28        1.66      6.62 o
   1  12   1      465.78      453.35     16.42 o
   2  12   1     1910.82     2091.14     22.06 o
   3  12   1      337.15      320.86     11.68 o
   4  12   1       41.13       31.97     14.12 o
   5  12   1       24.36       21.23     15.08 o
   6  12   1       42.01       26.94     17.12 o
   7  12   1       30.66       18.75     19.33 o
   8  12   1      142.34      123.25     21.30 o
  -9  13   1       24.85       22.76     24.11 o
  -8  13   1        8.44       13.74     20.19 o
  -7  13   1      119.32       91.66     16.95 o
  -6  13   1       24.92       33.59     17.39 o
  -5  13   1      102.98       91.19     15.29 o
  -4  13   1      118.07       96.29     12.25 o
  -3  13   1        0.27       -2.38     13.39 o
  -2  13   1      272.78      231.91     13.97 o
  -1  13   1        8.81       14.14     13.30 o
   0  13   1        5.92        6.66      8.05 o
   1  13   1        0.26        3.40     10.77 o
   2  13   1       75.01       82.40     15.21 o
   3  13   1       53.66       49.54     13.97 o
   4  13   1       14.14       12.20     18.05 o
   5  13   1        2.06       -1.48      8.23 o
   6  13   1        9.08        1.75      7.59 o
   7  13   1       91.90       98.70     19.12 o
   8  13   1        5.18       10.03     17.20 o
  -8  14   1      184.22      159.22     24.38 o
  -7  14   1        3.17        6.79     21.44 o
  -6  14   1        1.58        2.73      9.00 o
  -5  14   1      735.95      775.97     19.80 o
  -4  14   1      209.34      192.44     14.88 o
  -3  14   1       45.90       42.67     14.90 o
  -2  14   1      701.66      704.29     17.36 o
  -1  14   1       49.77       35.36     15.15 o
   0  14   1      277.24      235.03     14.64 o
   1  14   1      628.89      691.65     17.21 o
   2  14   1       32.40       25.89     15.73 o
   3  14   1       47.54       58.92     17.23 o
   4  14   1      322.40      321.94     19.15 o
   5  14   1      110.46       74.24     22.63 o
   6  14   1      122.66      120.91     20.41 o
   7  14   1       11.37        4.40     26.23 o
  -7  15   1      136.09      143.54     21.59 o
  -6  15   1      168.43      169.78     23.47 o
  -5  15   1       88.61       69.40     20.78 o
  -4  15   1      197.79      186.21     19.82 o
  -3  15   1       98.01       81.76     17.54 o
  -2  15   1        2.46        1.75      7.34 o
  -1  15   1       39.24       31.83     15.76 o
   0  15   1       67.37       66.38     17.49 o
   1  15   1        0.03        5.34     18.60 o
   2  15   1       13.90       10.16     14.67 o
   3  15   1       11.48       14.72     20.78 o
   4  15   1       29.20       35.33     22.20 o
   5  15   1        1.28        4.66     24.41 o
   6  15   1       44.10       57.45     27.61 o
  -6  16   1       19.46       19.34     32.34 o
  -5  16   1       20.77       15.50     24.23 o
  -4  16   1        0.96        0.05     29.76 o
  -3  16   1       35.32       39.47     19.64 o
  -2  16   1       20.83        0.74      4.50 o
  -1  16   1      304.11      263.14     19.59 o
   0  16   1      220.40      235.16     18.75 o
   1  16   1      828.85      981.45     21.92 o
   2  16   1      193.29      164.63     20.68 o
   3  16   1      916.82      988.23     31.00 o
   4  16   1      158.52      170.41     24.57 o
  -5  17   1       34.52       22.92     26.57 o
  -4  17   1       20.79        8.59     25.96 o
  -3  17   1        1.68       -0.98     15.98 o
  -2  17   1        2.47        0.28      1.77 o
  -1  17   1       20.05       28.97     20.84 o
   0  17   1        6.10        2.14      5.60 o
   1  17   1       26.55       38.13     23.75 o
   2  17   1        0.31       15.50     23.24 o
   3  17   1       13.41       21.35     25.65 o
   1 -18   2       88.10       84.46     23.92 o
  -3 -17   2        6.28        0.76      5.64 o
  -2 -17   2        5.38        3.33     25.18 o
  -1 -17   2        1.56        8.77     33.03 o
   0 -17   2       27.06       27.87     22.00 o
   1 -17   2        4.64       13.15     21.55 o
   2 -17   2       20.23       25.05     21.21 o
   3 -17   2       17.96       43.80     23.80 o
   4 -17   2        0.71        1.44     14.48 o
  -5 -16   2        0.02        7.53     22.53 o
  -4 -16   2      340.69      345.17     22.23 o
  -3 -16   2      103.76      113.88     23.16 o
  -2 -16   2      440.69      515.77     18.76 o
  -1 -16   2       63.33       42.31     21.23 o
   0 -16   2        5.19       -5.96     16.54 o
   1 -16   2      453.88      425.46     18.17 o
   2 -16   2       57.52       51.34     19.01 o
   3 -16   2      203.03      196.31     18.61 o
   4 -16   2       16.77       15.70     22.67 o
   5 -16   2      269.64      258.27     25.91 o
   6 -16   2        0.23       -5.39     14.48 o
  -6 -15   2       21.90       12.80     23.89 o
  -5 -15   2      225.16      225.75     19.84 o
  -4 -15   2      269.19      267.24     19.39 o
  -3 -15   2       22.02       37.01     17.96 o
  -2 -15   2        5.75        7.37     20.53 o
  -1 -15   2       48.58       31.48     17.46 o
   0 -15   2        0.16       -0.52     19.48 o
   1 -15   2       48.94       51.57     16.69 o
   2 -15   2       40.40       43.02     16.71 o
   3 -15   2        9.62       16.86     17.29 o
   4 -15   2        5.86       -1.36      3.69 o
   5 -15   2       26.86       31.58     21.79 o
   6 -15   2        1.91        5.42     20.66 o
   7 -15   2        8.66        0.76      4.51 o
  -7 -14   2       16.66       26.79     24.97 o
  -6 -14   2      578.67      662.91     19.81 o
  -5 -14   2       21.53       26.64     18.27 o
  -4 -14   2     1466.73     1578.13     29.36 o
  -3 -14   2      181.85      225.92     14.04 o
  -2 -14   2      752.46      753.44     17.93 o
  -1 -14   2      321.62      346.81     15.06 o
   0 -14   2       11.98       12.61     15.58 o
   1 -14   2        2.17        1.44     13.32 o
   2 -14   2        0.50        4.16      6.88 o
   3 -14   2      793.79      731.28     20.97 o
   4 -14   2        4.34       12.55     18.77 o
   5 -14   2      219.86      187.23     15.47 o
   6 -14   2       42.30       25.04     19.17 o
   7 -14   2      457.34      500.72     20.11 o
   8 -14   2        4.29       11.09     20.79 o
  -8 -13   2       48.70       45.37     21.35 o
  -7 -13   2       40.87       33.76     22.23 o
  -6 -13   2        4.51       12.04     19.50 o
  -5 -13   2       87.24       69.75     15.56 o
  -4 -13   2      339.81      342.68     15.28 o
  -3 -13   2       86.53       62.58     13.04 o
  -2 -13   2      134.07      110.37     12.86 o
  -1 -13   2       47.24       38.16     13.39 o
   0 -13   2      177.37      141.94     13.87 o
   1 -13   2        0.80        0.06      3.75 o
   2 -13   2        0.41        4.12      7.98 o
   3 -13   2        0.05        3.12      6.97 o
   4 -13   2      202.89      215.92     15.44 o
   5 -13   2      117.62       95.97     13.70 o
   6 -13   2      221.35      231.76     14.33 o
   7 -13   2       57.42       45.77     18.35 o
   8 -13   2        0.20       -0.19      8.85 o
   9 -13   2        0.07       -0.69     12.58 o
  -9 -12   2        1.40        1.70      7.99 o
  -8 -12   2      378.84      403.29     18.03 o
  -7 -12   2        5.03        0.11      5.03 o
  -6 -12   2     1135.44     1350.53     26.35 o
  -5 -12   2       30.30       34.88     17.86 o
  -4 -12   2      175.26      186.49     11.80 o
  -3 -12   2       51.08       33.46     11.75 o
  -2 -12   2       99.70       73.62     11.35 o
  -1 -12   2      261.26      247.59     10.91 o
   0 -12   2      143.69      120.43     11.09 o
   1 -12   2        0.06        7.65     15.26 o
   2 -12   2      123.01      102.46     11.96 o
   3 -12   2     3906.00     4385.38     33.96 o
   4 -12   2      106.40       97.63     13.32 o
   5 -12   2     1702.08     1892.93     21.96 o
   6 -12   2        3.00        3.41      8.51 o
   7 -12   2       21.48       25.44     16.58 o
   8 -12   2        0.01       -1.56      8.15 o
   9 -12   2        1.55       -4.96     11.37 o
 -10 -11   2       41.18       44.91     23.33 o
  -9 -11   2      107.22      103.93     21.28 o
  -8 -11   2        0.93        9.47     18.50 o
  -7 -11   2      358.12      375.47     14.58 o
  -6 -11   2      102.12       91.05     13.20 o
  -5 -11   2       62.66       32.60     13.65 o
  -4 -11   2      335.28      325.17     11.86 o
  -3 -11   2      198.17      181.54     10.00 o
  -2 -11   2      140.32      118.55     10.14 o
  -1 -11   2      426.27      424.38     11.04 o
   0 -11   2       17.04       14.03      9.95 o
   1 -11   2      230.45      211.53      9.49 o
   2 -11   2      270.36      210.07     10.68 o
   3 -11   2       11.40        5.37      8.21 o
   4 -11   2      456.69      486.89     17.54 o
   5 -11   2      808.27      832.57     15.08 o
   6 -11   2        0.96        2.22      5.95 o
   7 -11   2      222.02      216.97     13.44 o
   8 -11   2       85.31       73.51     15.19 o
   9 -11   2       22.06        9.32     13.08 o
  10 -11   2        7.89       13.85     22.28 o
 -10 -10   2       37.28       29.92     21.34 o
  -9 -10   2      212.79      218.52     19.53 o
  -8 -10   2      164.70      163.59     14.96 o
  -7 -10   2       10.95        6.44     14.38 o
  -6 -10   2      252.78      249.88     13.87 o
  -5 -10   2        0.57       -1.18      4.40 o
  -4 -10   2     2268.93     2465.31     21.21 o
  -3 -10   2        1.08        0.42      2.25 o
  -2 -10   2     1153.99     1141.11     13.68 o
  -1 -10   2      487.01      532.92     11.89 o
   0 -10   2        6.03        2.69      3.98 o
   1 -10   2      689.66      731.53     12.05 o
   2 -10   2     1055.56     1101.80     16.42 o
   3 -10   2     1683.80     1810.52     18.59 o
   4 -10   2      121.11      143.02     10.84 o
   5 -10   2      710.23      696.61     13.80 o
   6 -10   2        3.12        2.52      3.86 o
   7 -10   2      192.57      211.67     11.52 o
   8 -10   2      349.29      342.39     13.65 o
   9 -10   2       45.38       48.57     16.82 o
  10 -10   2       70.33       62.92     20.99 o
  11 -10   2      127.71      154.67     26.89 o
 -11  -9   2      120.77      116.26     22.40 o
 -10  -9   2        1.67        1.64     22.50 o
  -9  -9   2       17.76       19.68     20.17 o
  -8  -9   2      538.93      538.16     14.19 o
  -7  -9   2       84.11       58.42     11.89 o
  -6  -9   2      286.52      251.09     11.19 o
  -5  -9   2      481.11      440.38     12.18 o
  -4  -9   2      970.96     1009.77     12.47 o
  -3  -9   2        0.48        6.46      6.58 o
  -2  -9   2      811.57      843.79      9.27 o
  -1  -9   2     1060.46     1005.96     10.44 o
   0  -9   2        0.34       -2.25      5.10 o
   1  -9   2      811.51      859.34     13.62 o
   2  -9   2      875.10      836.73     11.20 o
   3  -9   2      572.75      505.83     10.47 o
   4  -9   2       37.19       24.49      9.84 o
   5  -9   2      201.63      167.80      8.39 o
   6  -9   2      742.78      699.21     13.03 o
   7  -9   2      680.44      672.83     12.81 o
   8  -9   2       54.19       47.22     13.56 o
   9  -9   2      218.97      221.99     16.79 o
  10  -9   2       27.32       34.58     20.10 o
  11  -9   2        5.54       -0.92     23.24 o
 -11  -8   2       68.38       54.25     21.89 o
 -10  -8   2       59.78       70.64     18.98 o
  -9  -8   2       47.27       53.12     16.12 o
  -8  -8   2        3.84        5.63     11.13 o
  -7  -8   2     2909.85     3219.91     39.81 o
  -6  -8   2      183.52      169.29     10.16 o
  -5  -8   2      757.00      843.61     13.77 o
  -4  -8   2     1879.80     2066.43     15.96 o
  -3  -8   2      531.90      596.67      8.68 o
  -2  -8   2       21.67       22.16      5.61 o
  -1  -8   2      763.53      779.98      7.90 o
   0  -8   2        0.06        0.21      5.67 o
   1  -8   2     1757.25     1714.22     15.22 o
   2  -8   2      518.66      516.80      8.76 o
   3  -8   2      281.79      383.52      8.40 o
   4  -8   2     1810.99     1951.02     16.27 o
   5  -8   2     1806.62     1950.22     16.90 o
   6  -8   2      224.72      183.52      9.01 o
   7  -8   2      345.81      323.94     10.14 o
   8  -8   2      647.34      667.73     15.28 o
   9  -8   2      252.31      245.13     15.90 o
  10  -8   2      572.75      677.02     19.28 o
  11  -8   2       37.48       40.70     23.68 o
 -11  -7   2        6.94        0.88      5.19 o
 -10  -7   2      282.07      282.82     16.42 o
  -9  -7   2       63.12       51.00     15.00 o
  -8  -7   2      293.62      271.02     11.89 o
  -7  -7   2      746.10      730.95     15.24 o
  -6  -7   2     3337.10     3430.51     24.45 o
  -5  -7   2      403.17      396.45      8.17 o
  -4  -7   2     2616.12     2683.20     16.51 o
  -2  -7   2      203.64      163.07      5.67 o
  -1  -7   2        2.16        1.43      4.13 o
   0  -7   2      145.70      120.69      6.02 o
   1  -7   2       45.66       57.15      6.20 o
   2  -7   2      650.58      590.31      8.41 o
   3  -7   2        5.55        7.66      4.18 o
   4  -7   2       32.20       34.51      6.37 o
   5  -7   2      385.57      390.88      9.00 o
   6  -7   2       94.91       71.94      8.13 o
   7  -7   2       32.98       20.38      9.32 o
   8  -7   2      685.78      733.56     14.59 o
   9  -7   2        2.69       14.79     16.94 o
  10  -7   2       45.35       33.96     16.97 o
  11  -7   2       10.02       21.18     23.00 o
  12  -7   2       72.99       68.41     26.24 o
 -12  -6   2        5.31       17.56     24.60 o
 -11  -6   2       61.12       63.13     18.96 o
 -10  -6   2      448.08      442.05     20.35 o
  -9  -6   2        0.29        0.34     11.30 o
  -8  -6   2       24.69       33.95     10.99 o
  -7  -6   2      459.35      455.03     11.33 o
  -6  -6   2     6082.34     6939.38     32.37 o
  -5  -6   2      488.27      473.28      7.45 o
  -4  -6   2     1436.02     1460.35     10.46 o
  -3  -6   2     1448.29     1572.10     13.72 o
  -2  -6   2     3174.98     3440.68     22.56 o
  -1  -6   2     3337.80     3967.25     16.51 o
   0  -6   2      467.34      562.57      8.08 o
   1  -6   2      953.71     1110.23      9.88 o
   2  -6   2     1552.80     2009.34     14.91 o
   3  -6   2     6899.39     7715.96     34.27 o
   4  -6   2      765.09      715.63      8.72 o
   5  -6   2     1844.85     1831.66     14.95 o
   6  -6   2      361.17      365.71      8.97 o
   7  -6   2     1771.87     1876.12     17.20 o
   8  -6   2      757.41      813.58     14.46 o
   9  -6   2       13.21       22.38     14.63 o
  10  -6   2       42.76       51.93     17.65 o
  11  -6   2       31.18       54.08     20.15 o
  12  -6   2       85.14       82.09     25.11 o
 -12  -5   2       23.55       27.19     25.11 o
 -11  -5   2       54.34       49.44     17.94 o
 -10  -5   2        2.73       -0.47     11.49 o
  -9  -5   2       25.28       12.81     13.21 o
  -8  -5   2       23.91        6.20      5.22 o
  -7  -5   2      258.48      245.05      9.14 o
  -6  -5   2      265.37      211.13      7.77 o
  -5  -5   2     3265.04     3344.47     17.79 o
  -4  -5   2       15.17       12.91      5.26 o
  -3  -5   2      248.51      190.91      4.83 o
  -2  -5   2        1.62        5.33      4.70 o
  -1  -5   2     5054.40     5366.20     42.33 o
   0  -5   2        2.18        0.97      3.55 o
   1  -5   2     2791.01     2813.77     28.81 o
   2  -5   2        0.36        2.11      3.49 o
   3  -5   2     1391.01     1434.85     10.29 o
   4  -5   2      563.01      485.28      7.34 o
   5  -5   2       85.23       61.24      6.40 o
   6  -5   2      439.14      385.24      8.65 o
   7  -5   2        0.69        2.10      8.49 o
   8  -5   2        3.56        2.44      6.09 o
   9  -5   2       60.72       50.90     13.85 o
  10  -5   2       19.06       15.29     18.57 o
  11  -5   2        2.47        1.55      6.47 o
  12  -5   2       27.86       15.77     24.65 o
 -12  -4   2        8.59       15.77     24.21 o
 -11  -4   2      467.26      567.13     36.71 o
 -10  -4   2       25.26       11.64     14.76 o
  -9  -4   2      187.74      217.00     15.94 o
  -8  -4   2      148.78      155.01     10.59 o
  -7  -4   2      848.08      922.80     12.83 o
  -6  -4   2        0.02        1.74      5.60 o
  -5  -4   2     1540.84     1735.56     12.91 o
  -4  -4   2     7496.22     8178.97     35.92 o
  -3  -4   2     2554.44     2891.22     14.34 o
  -2  -4   2    12660.63    14053.98     52.88 o
  -1  -4   2      228.77      263.44      7.74 o
   0  -4   2      725.26      753.56      8.46 o
   1  -4   2     4888.39     5725.64     20.19 o
   2  -4   2     5990.99     7126.48     63.84 o
   3  -4   2      121.21      139.07      4.70 o
   4  -4   2     1060.98     1372.07     11.20 o
   5  -4   2        0.55       10.36      5.01 o
   6  -4   2      575.75      478.52     12.63 o
   7  -4   2     1999.90     2111.86     30.56 o
   8  -4   2        2.10        9.02     11.86 o
   9  -4   2      584.59      665.73     18.66 o
  10  -4   2      200.55      211.21     18.35 o
  11  -4   2        0.35        9.06     24.02 o
  12  -4   2        3.73        0.63      5.83 o
 -12  -3   2       31.70       53.48     23.86 o
 -11  -3   2       32.79       22.99     20.04 o
 -10  -3   2       70.66       56.18     14.28 o
  -9  -3   2      360.76      377.79     12.77 o
  -8  -3   2      321.95      294.75     10.86 o
  -7  -3   2      681.35      644.54     10.72 o
  -6  -3   2        9.15        7.49      5.06 o
  -5  -3   2        5.28        2.65      2.25 o
  -4  -3   2      719.44      627.60      7.39 o
  -3  -3   2     1041.26     1017.87      8.57 o
  -2  -3   2     6786.72     6846.90     54.08 o
  -1  -3   2       81.58       65.68      5.32 o
   0  -3   2      681.31      650.55     20.28 o
   1  -3   2     1748.73     1616.68     12.15 o
   2  -3   2     9426.22     9954.16     39.97 o
   3  -3   2       54.53       58.10      5.14 o
   4  -3   2       71.48       59.67      4.96 o
   5  -3   2        4.21        1.42      1.58 o
   6  -3   2      100.31       97.85      7.08 o
   7  -3   2       54.75       49.05      9.92 o
   8  -3   2      190.12      163.17     11.64 o
   9  -3   2      198.77      152.64     15.72 o
  10  -3   2       36.74       13.75     18.18 o
  11  -3   2      144.26      123.94     20.03 o
  12  -3   2        7.20       12.41     18.20 o
 -13  -2   2       91.00      116.08     26.80 o
 -12  -2   2        3.82       13.54     22.10 o
 -11  -2   2      772.89      934.86     23.17 o
 -10  -2   2      414.45      410.82     16.86 o
  -9  -2   2      961.81      997.22     20.38 o
  -8  -2   2       34.84       30.37      9.64 o
  -7  -2   2      116.99      106.65      9.46 o
  -6  -2   2       30.36       40.79      4.81 o
  -5  -2   2      443.21      467.84      7.73 o
  -4  -2   2     1000.72      819.19      6.55 o
  -3  -2   2    10063.75    11115.19     73.85 o
  -2  -2   2    24173.95    25714.98     95.20 o
   1  -2   2    16929.57    13426.74     53.77 o
   2  -2   2     5537.00     6275.39     29.69 o
   3  -2   2      513.53      591.59      8.31 o
   4  -2   2     2702.44     3179.64     16.44 o
   5  -2   2       75.95       52.48      5.87 o
   6  -2   2     1789.02     1976.09     22.16 o
   7  -2   2     1592.04     1625.19     19.26 o
   8  -2   2       99.11       81.12     11.86 o
   9  -2   2      701.92      700.96     18.93 o
  10  -2   2      513.88      513.50     18.12 o
  11  -2   2      107.41       91.49     20.65 o
  12  -2   2       66.50       90.74     28.49 o
 -13  -1   2        4.71       18.76     27.05 o
 -12  -1   2       43.39       50.20     21.87 o
 -11  -1   2       13.15       40.73     19.93 o
 -10  -1   2        1.18        4.74      7.78 o
  -9  -1   2      370.22      374.00     12.47 o
  -8  -1   2      611.44      601.43     12.90 o
  -7  -1   2        0.76        4.47      6.46 o
  -6  -1   2       23.76       20.82      4.31 o
  -5  -1   2       97.58       72.66      3.55 o
  -4  -1   2     1803.51     1793.21     21.39 o
  -3  -1   2      399.18      385.52      4.95 o
  -2  -1   2     8654.53     8004.86    251.09 o
   2  -1   2     4405.14     4313.54     35.43 o
   3  -1   2        2.17        7.61      6.08 o
   4  -1   2     1188.11     1232.21     20.14 o
   5  -1   2      281.87      240.09      6.26 o
   6  -1   2      365.36      384.90      7.49 o
   7  -1   2       17.23       23.07      9.14 o
   8  -1   2        1.27       -0.67      4.68 o
   9  -1   2       79.58       49.34     13.12 o
  10  -1   2       11.78       11.74     17.94 o
  11  -1   2       34.85       12.26     19.29 o
  12  -1   2       77.88       75.87     23.52 o
 -13   0   2      209.34      206.81     25.87 o
 -12   0   2      214.36      285.95     30.06 o
 -11   0   2      715.90      745.26     21.62 o
 -10   0   2      834.26     1157.35     23.42 o
  -9   0   2       19.05       11.95     11.67 o
  -8   0   2       22.29       12.33      9.82 o
  -7   0   2       30.81        8.00     11.73 o
  -6   0   2     3484.18     3905.08     15.45 o
  -5   0   2     2037.95     2556.22     11.33 o
  -4   0   2     2210.14     2509.48     11.18 o
  -3   0   2      642.61      779.01     12.41 o
  -2   0   2    17100.34    19286.85    666.09 o
   2   0   2     1752.71     2006.97     15.37 o
   3   0   2       34.26       21.48      6.81 o
   4   0   2      878.33      879.99     10.21 o
   5   0   2      345.49      294.78      8.33 o
   6   0   2      433.64      471.99     10.69 o
   7   0   2       58.70       78.43     11.89 o
   8   0   2       15.65       19.56     10.63 o
   9   0   2     1107.71     1162.24     24.70 o
  10   0   2      270.04      199.04     17.86 o
  11   0   2       80.65       96.91     20.45 o
  12   0   2      129.44      124.41     23.24 o
 -13   1   2        7.09       26.14     30.27 o
 -12   1   2        5.05       29.01     22.40 o
 -11   1   2       24.90       42.64     18.06 o
 -10   1   2       30.82       26.54     16.98 o
  -9   1   2      170.03      129.42     13.26 o
  -8   1   2      402.18      407.48     12.40 o
  -7   1   2       12.23        6.06      6.66 o
  -6   1   2       14.35       14.50      5.01 o
  -5   1   2      282.24      270.83      7.70 o
  -4   1   2      151.05      178.19      5.05 o
  -3   1   2     1932.76     1600.61     22.75 o
  -2   1   2       49.95       67.22      6.69 o
   2   1   2     3125.76     3333.94     45.13 o
   3   1   2      548.72      549.68     10.91 o
   4   1   2        0.22       11.68      5.09 o
   5   1   2     1512.90     1416.27     18.68 o
   6   1   2      118.26      110.07      9.33 o
   7   1   2        0.60       13.73     11.95 o
   8   1   2      643.75      628.25     14.71 o
   9   1   2       18.57       35.53     12.64 o
  10   1   2       83.08       69.26     17.81 o
  11   1   2      249.34      263.26     20.44 o
  12   1   2      102.52      115.15     24.11 o
 -13   2   2      311.46      366.40     24.73 o
 -12   2   2       10.61       37.10     23.06 o
 -11   2   2       90.84      107.09     18.08 o
 -10   2   2      556.85      632.79     19.11 o
  -9   2   2       67.46       62.01     13.80 o
  -8   2   2      525.91      604.00     12.84 o
  -7   2   2      601.37      671.84     10.26 o
  -6   2   2       67.35       72.50      5.06 o
  -5   2   2     1423.64     1607.21     10.37 o
  -4   2   2     4244.11     4221.38     16.30 o
  -3   2   2     1585.50     2016.62     10.25 o
  -2   2   2    17618.45    19087.65    138.32 o
  -1   2   2     4986.72     4089.26   1108.24 o
   0   2   2     4796.73     5401.29     31.93 o
   1   2   2    10774.67    12228.54     37.09 o
   2   2   2     4386.34     4977.81     35.91 o
   3   2   2      110.63       89.08      5.31 o
   4   2   2      176.50      231.91      5.91 o
   5   2   2      572.53      593.02     10.15 o
   6   2   2      958.55      919.31     14.41 o
   7   2   2       16.23       21.13      9.10 o
   8   2   2       25.11       26.01     10.77 o
   9   2   2      465.84      454.69     13.40 o
  10   2   2      494.12      540.22     18.03 o
  11   2   2       32.90       18.73     22.04 o
  12   2   2       11.54       22.90     25.42 o
 -13   3   2        1.28        0.49     17.29 o
 -12   3   2      124.40      140.14     21.20 o
 -11   3   2        3.72       18.37     18.14 o
 -10   3   2        0.18        3.51     10.53 o
  -9   3   2      330.18      366.07     21.19 o
  -8   3   2      502.01      454.21     12.05 o
  -7   3   2      549.96      535.48     10.24 o
  -6   3   2        6.05        3.80      2.81 o
  -5   3   2      317.08      294.49      8.60 o
  -4   3   2        4.86        5.46      3.30 o
  -3   3   2     1712.63     1686.53     12.44 o
  -2   3   2     3136.81     3113.12     25.75 o
  -1   3   2       29.68       28.84      3.57 o
   0   3   2       27.15       25.82      3.83 o
   1   3   2     1729.26     1571.46     34.43 o
   2   3   2     7024.59     7306.36    116.47 o
   3   3   2      114.81      124.06      5.94 o
   4   3   2      266.35      301.43      6.72 o
   5   3   2      312.39      303.71      8.73 o
   6   3   2      907.74      946.85     14.72 o
   7   3   2     2306.06     2363.31     21.52 o
   8   3   2     1163.18     1175.71     17.61 o
   9   3   2      579.10      565.37     14.30 o
  10   3   2        4.38       31.43     20.17 o
  11   3   2        1.15       10.60     21.39 o
  12   3   2        0.18        3.89     25.51 o
 -13   4   2      108.74      160.99     22.91 o
 -12   4   2       15.00       18.64     22.00 o
 -11   4   2       23.21       29.02     18.74 o
 -10   4   2      276.49      263.69     16.85 o
  -9   4   2      197.69      176.62     14.11 o
  -8   4   2     1432.34     1583.89     20.22 o
  -7   4   2      318.51      288.98      9.40 o
  -6   4   2      217.47      204.88      5.79 o
  -5   4   2     1357.86     1445.72      9.53 o
  -4   4   2     3870.78     4445.21     18.99 o
  -2   4   2     8193.04     8966.75     68.67 o
  -1   4   2     3780.45     4320.52     18.98 o
   0   4   2     2163.83     2395.29     20.87 o
   1   4   2       28.08       19.46      4.28 o
   2   4   2    18127.95    21988.61    105.80 o
   3   4   2     4444.45     5150.35     25.33 o
   4   4   2      203.28      180.06      4.83 o
   5   4   2      278.74      241.62      7.58 o
   6   4   2     1534.52     1609.98     17.07 o
   7   4   2     7261.25     8201.82     41.96 o
   8   4   2      289.16      285.06     12.16 o
   9   4   2      231.21      188.73     15.26 o
  10   4   2       81.12      111.03     23.17 o
  11   4   2        0.07       14.62     22.19 o
  12   4   2        2.11        1.19      5.90 o
 -12   5   2        0.25       -2.30      6.98 o
 -11   5   2       99.89       86.79     17.06 o
 -10   5   2       13.61       14.87     14.73 o
  -9   5   2      117.19      115.80     12.81 o
  -8   5   2       20.77       17.62      9.99 o
  -7   5   2      229.93      193.71      7.39 o
  -6   5   2     1728.00     1757.55     13.41 o
  -5   5   2      806.08      791.53      7.86 o
  -4   5   2       44.69       25.67      3.93 o
  -3   5   2      352.55      378.31      5.84 o
  -2   5   2      470.43      550.75      6.62 o
  -1   5   2        9.41        3.66      3.10 o
   0   5   2      179.91      140.22      5.46 o
   1   5   2     2053.97     2193.10     13.71 o
   2   5   2     1408.85     1593.14     12.64 o
   3   5   2     3984.45     4401.99     21.60 o
   4   5   2       94.65      112.73      5.27 o
   5   5   2     1252.14     1318.63     18.08 o
   6   5   2      162.67      155.18      9.22 o
   7   5   2     1885.43     2158.34     23.24 o
   8   5   2      446.05      436.03     13.15 o
   9   5   2     1214.60     1348.50     20.60 o
  10   5   2       41.86       38.70     18.78 o
  11   5   2       37.31       32.04     23.45 o
 -12   6   2       34.96       30.76     23.22 o
 -11   6   2      137.51      119.34     19.49 o
 -10   6   2        6.25        4.64      8.59 o
  -9   6   2     1731.28     1960.20     23.42 o
  -8   6   2     5309.43     5840.19     41.33 o
  -7   6   2        0.59        1.48      2.77 o
  -6   6   2      274.87      291.23      7.40 o
  -5   6   2      106.08      113.57      5.62 o
  -4   6   2      186.48      223.73      5.03 o
  -3   6   2     4381.77     4894.84     33.32 o
  -2   6   2     2847.01     3211.65     17.12 o
  -1   6   2      493.89      466.50      7.36 o
   0   6   2     3828.48     3942.30     27.30 o
   1   6   2     8089.20     9609.69     33.58 o
   2   6   2      926.22     1072.36     10.18 o
   3   6   2      646.99      732.13      8.55 o
   4   6   2      202.71      249.69      7.45 o
   5   6   2      303.84      329.97      8.88 o
   6   6   2     1361.01     1366.12     29.54 o
   7   6   2      171.86      165.35     11.42 o
   8   6   2      303.10      326.30     13.48 o
   9   6   2      477.37      504.41     23.67 o
  10   6   2      101.92      124.85     17.91 o
  11   6   2       79.93       66.48     25.23 o
 -12   7   2       69.32       59.97     23.38 o
 -11   7   2       10.94        8.21     20.35 o
 -10   7   2       13.39       12.81     16.82 o
  -9   7   2      165.63      152.70     14.98 o
  -8   7   2      660.72      623.27     14.77 o
  -7   7   2      155.09      123.60      8.77 o
  -6   7   2     3186.54     3279.92     24.05 o
  -5   7   2      918.84      859.31     10.71 o
  -4   7   2     1162.31     1180.72     11.36 o
  -3   7   2        3.30        4.96      4.86 o
  -2   7   2      317.95      333.32      7.36 o
  -1   7   2      954.33      961.10     10.63 o
   0   7   2       83.08       66.24      6.61 o
   1   7   2      449.88      407.17      8.49 o
   2   7   2       90.64       82.74      5.98 o
   3   7   2      957.34      990.85     10.28 o
   4   7   2      295.83      299.29      7.21 o
   5   7   2     1049.22     1001.46     13.32 o
   6   7   2      533.12      511.27     12.42 o
   7   7   2       23.40       22.39     13.02 o
   8   7   2        5.23        3.33      6.54 o
   9   7   2       12.18       27.96     15.66 o
  10   7   2       18.51       18.89     18.26 o
  11   7   2       34.73       47.79     26.19 o
 -12   8   2      130.85      127.37     24.14 o
 -11   8   2       21.20       20.40     20.77 o
 -10   8   2      272.13      267.62     18.61 o
  -9   8   2       63.11       58.27     13.80 o
  -8   8   2      315.17      285.25     12.16 o
  -7   8   2     1175.94     1334.31     16.51 o
  -6   8   2        2.07        8.95      9.35 o
  -5   8   2      441.16      485.29     10.11 o
  -4   8   2     2023.69     2227.14     19.48 o
  -3   8   2      740.91      674.30     10.30 o
  -2   8   2     2052.20     2153.69     16.70 o
  -1   8   2      452.89      481.54     11.19 o
   0   8   2     1343.84     1542.24     16.25 o
   1   8   2      812.37      790.39     11.23 o
   2   8   2     3052.72     3371.92     30.34 o
   3   8   2      592.35      613.05     12.21 o
   4   8   2      857.59      935.79     11.04 o
   5   8   2       84.86       68.07      9.22 o
   6   8   2      675.62      674.82     14.14 o
   7   8   2      866.06      841.15     16.40 o
   8   8   2      531.65      558.62     18.19 o
   9   8   2      375.10      392.64     16.74 o
  10   8   2       49.64       55.16     20.65 o
 -11   9   2        0.01        1.13     22.99 o
 -10   9   2       71.61       63.63     18.72 o
  -9   9   2       14.73       16.40     14.94 o
  -8   9   2      302.31      275.12     13.08 o
  -7   9   2      354.53      340.90     10.81 o
  -6   9   2       81.30       74.47     10.75 o
  -5   9   2      810.70      822.55     11.78 o
  -4   9   2        4.43        0.61      6.32 o
  -3   9   2      209.18      179.48      9.15 o
  -2   9   2      361.78      303.32      8.58 o
  -1   9   2      125.13       96.01      8.25 o
   0   9   2       15.45       17.34      8.00 o
   1   9   2        3.97        0.73      8.26 o
   2   9   2        0.05        2.51      5.39 o
   3   9   2      196.98      183.79      7.95 o
   4   9   2      886.40      905.06     11.96 o
   5   9   2        1.23        8.98      8.91 o
   6   9   2      387.01      362.83     12.28 o
   7   9   2       29.71       33.76     14.07 o
   8   9   2        6.18        8.19      9.18 o
   9   9   2       22.91       25.65     18.30 o
  10   9   2        4.35        1.98     10.65 o
 -11  10   2      669.52      837.45     24.80 o
 -10  10   2      372.62      380.08     20.12 o
  -9  10   2      484.65      496.02     17.03 o
  -8  10   2       18.66       16.39     14.72 o
  -7  10   2      369.79      341.62     12.49 o
  -6  10   2        0.18        0.21      5.45 o
  -5  10   2      274.71      228.97     10.86 o
  -4  10   2      101.63      107.88      8.51 o
  -3  10   2     1720.57     1824.55     18.20 o
  -2  10   2     2100.65     2285.36     23.28 o
  -1  10   2     6004.18     6601.05     41.77 o
   0  10   2     4646.35     5075.95     41.70 o
   1  10   2      111.98      110.21      9.99 o
   2  10   2     2135.62     2453.70     21.10 o
   3  10   2      215.38      214.27      8.99 o
   4  10   2        6.18       20.54      7.99 o
   5  10   2        2.13        9.36     13.65 o
   6  10   2       28.19       26.43     12.94 o
   7  10   2      319.43      355.25     14.37 o
   8  10   2      196.43      200.51     16.59 o
   9  10   2      250.67      261.24     19.94 o
 -10  11   2        1.97        6.14     38.59 o
  -9  11   2      107.62      106.05     17.30 o
  -8  11   2        0.13        6.99     16.67 o
  -7  11   2       69.30       54.95     12.55 o
  -6  11   2        2.47        6.30      8.46 o
  -5  11   2       33.35       37.63     11.66 o
  -4  11   2        8.69        9.35     11.86 o
  -3  11   2      333.23      301.09     10.63 o
  -2  11   2      313.62      312.56     11.27 o
  -1  11   2       38.39       29.75     10.17 o
   0  11   2        3.13        4.18      9.47 o
   1  11   2      171.80      155.82     11.67 o
   2  11   2      412.79      427.80     11.74 o
   3  11   2       31.56       19.28     10.33 o
   4  11   2       68.19       37.86     12.14 o
   5  11   2      233.30      214.49     15.19 o
   6  11   2        0.19        4.32     18.19 o
   7  11   2       16.90       19.69     16.23 o
   8  11   2        5.28        8.63     19.54 o
   9  11   2        5.44       10.09     26.41 o
 -10  12   2        0.05        3.25      5.97 o
  -9  12   2      291.86      302.63     18.89 o
  -8  12   2      111.71      109.16     19.25 o
  -7  12   2      317.34      324.87     22.21 o
  -6  12   2      349.97      309.83     14.02 o
  -5  12   2       12.40       19.95     13.60 o
  -4  12   2      144.79      121.54     10.72 o
  -3  12   2      146.64      158.12     12.30 o
  -2  12   2        0.23       -0.26      4.58 o
  -1  12   2     2136.93     2271.65     32.85 o
   0  12   2     1299.31     1404.53     26.75 o
   1  12   2       10.62        7.16     11.05 o
   2  12   2      459.08      474.61     14.12 o
   3  12   2      817.41      809.57     14.88 o
   4  12   2       71.43       60.75     14.74 o
   5  12   2        0.49       -4.36     13.13 o
   6  12   2        4.28        4.99     18.06 o
   7  12   2        0.06        0.33      3.08 o
   8  12   2      532.20      599.09     21.08 o
  -9  13   2        5.73        1.96      8.63 o
  -8  13   2        9.19       15.52     25.32 o
  -7  13   2       15.83       16.08     19.55 o
  -6  13   2        0.20       -0.91      1.98 o
  -5  13   2        0.35       -4.63     13.36 o
  -4  13   2       71.12       47.32     12.57 o
  -3  13   2       82.90       78.40     12.96 o
  -2  13   2       82.07       62.69     13.47 o
  -1  13   2       11.59        0.55      2.86 o
   0  13   2       15.85        4.38      5.77 o
   1  13   2        8.63       10.53     14.83 o
   2  13   2       77.22       59.31     16.17 o
   3  13   2       12.63       10.82     15.53 o
   4  13   2        6.94        2.58      5.51 o
   5  13   2       22.31        3.21      5.15 o
   6  13   2        9.01        2.43      6.21 o
   7  13   2      118.01      125.24     21.17 o
  -8  14   2       14.81       10.60     24.54 o
  -7  14   2       70.66      100.57     22.60 o
  -6  14   2        4.11       12.36     17.60 o
  -5  14   2       20.15       29.54     16.31 o
  -4  14   2      251.23      243.61     17.86 o
  -3  14   2      273.82      264.26     14.72 o
  -2  14   2      146.10      130.31     15.37 o
  -1  14   2       24.83       36.30     15.08 o
   0  14   2      289.57      239.32     15.78 o
   1  14   2        8.70        8.39     16.82 o
   2  14   2      495.40      544.37     16.94 o
   3  14   2      365.96      363.55     16.86 o
   4  14   2       25.71       29.34     19.63 o
   5  14   2        0.27        0.29     11.05 o
   6  14   2        5.61       -6.16     18.86 o
   7  14   2        0.86        5.18     18.62 o
  -7  15   2        9.80       13.21     25.29 o
  -6  15   2       42.72       40.90     20.15 o
  -5  15   2       20.98       21.30     21.34 o
  -4  15   2        1.07        2.98     15.06 o
  -3  15   2       15.29       23.29     18.80 o
  -2  15   2      108.39      124.07     17.31 o
  -1  15   2       36.31       38.84     16.41 o
   0  15   2       17.69       17.19     18.11 o
   1  15   2        5.61       14.77     18.63 o
   2  15   2        3.90       10.96     18.78 o
   3  15   2       71.28       51.27     20.48 o
   4  15   2        0.09       11.05     24.89 o
   5  15   2        2.18        0.89     19.58 o
  -6  16   2        3.33        9.55     24.46 o
  -5  16   2       41.92       46.12     23.91 o
  -4  16   2       73.84       82.26     22.49 o
  -3  16   2        0.89       -1.76     15.29 o
  -2  16   2        3.04        5.89     21.09 o
  -1  16   2       81.68       66.88     19.39 o
   0  16   2       27.84       21.70     23.37 o
   1  16   2      284.01      288.37     19.78 o
   2  16   2      136.79      138.31     21.88 o
   3  16   2        0.28        8.77     23.95 o
   4  16   2       28.08       29.60     23.88 o
  -4  17   2        2.07        1.61     18.63 o
  -3  17   2        6.07        7.95     24.25 o
  -2  17   2       10.54       20.10     21.46 o
  -1  17   2        0.01        1.21     19.45 o
   0  17   2       19.42       28.43     22.39 o
   1  17   2       61.13       80.27     23.11 o
   2  17   2        0.02        2.89     21.91 o
  -3 -17   3        0.63       -9.87     19.74 o
  -2 -17   3        0.19       12.79     21.02 o
  -1 -17   3        2.93        3.01     12.83 o
   0 -17   3       26.68       49.74     24.23 o
   1 -17   3       40.50       64.34     21.24 o
   2 -17   3        7.04       27.74     21.64 o
   3 -17   3       29.14       36.08     26.48 o
   4 -17   3       24.24       28.12     27.24 o
  -5 -16   3       21.63        7.97     23.32 o
  -4 -16   3      277.02      215.79     20.47 o
  -3 -16   3       74.32       47.88     18.81 o
  -2 -16   3      118.18      123.35     18.48 o
  -1 -16   3      256.08      288.19     22.95 o
   0 -16   3       19.91       41.89     20.36 o
   1 -16   3      759.93      825.06     25.61 o
   2 -16   3       25.69       32.10     19.01 o
   3 -16   3      297.67      316.03     19.26 o
   4 -16   3       36.94       56.89     23.52 o
   5 -16   3      325.45      391.07     22.04 o
   6 -16   3        5.60        6.00     27.61 o
  -6 -15   3       54.43       51.12     20.77 o
  -5 -15   3      324.03      357.02     20.56 o
  -4 -15   3       65.51       58.11     19.27 o
  -3 -15   3       76.57       63.53     16.98 o
  -2 -15   3        7.78        0.00      3.35 o
  -1 -15   3       33.42       23.38     19.05 o
   0 -15   3        0.50       11.73     18.12 o
   1 -15   3       61.90       47.47     17.10 o
   2 -15   3       93.91      105.42     17.79 o
   3 -15   3       70.92       77.66     17.40 o
   4 -15   3       49.68       45.00     21.31 o
   5 -15   3       78.31       77.39     19.37 o
   6 -15   3       65.48       55.37     20.88 o
   7 -15   3        0.21        3.89     27.49 o
  -7 -14   3      187.15      215.62     20.51 o
  -6 -14   3      107.83      104.13     19.75 o
  -5 -14   3       42.54       19.84     18.60 o
  -4 -14   3       43.39       55.82     16.44 o
  -3 -14   3      156.95      163.30     14.09 o
  -2 -14   3      167.92      158.62     16.85 o
  -1 -14   3       78.22       72.33     15.82 o
   0 -14   3      545.39      526.46     16.05 o
   1 -14   3        0.48       -0.44     14.31 o
   2 -14   3       53.67       42.96     14.47 o
   3 -14   3     1003.91     1115.37     20.91 o
   4 -14   3      139.95      135.31     18.29 o
   5 -14   3      326.18      332.37     15.81 o
   6 -14   3       10.05       19.01     17.31 o
   7 -14   3      200.82      173.66     20.10 o
   8 -14   3      202.43      207.50     23.12 o
  -8 -13   3       19.24        4.61      8.27 o
  -7 -13   3       60.45       48.74     21.42 o
  -6 -13   3       30.27       25.89     17.88 o
  -5 -13   3      131.61      121.91     16.20 o
  -4 -13   3      234.09      236.47     13.92 o
  -3 -13   3       63.47       60.49     13.30 o
  -2 -13   3       58.91       45.84     13.77 o
  -1 -13   3       88.36       68.19     13.32 o
   0 -13   3        0.09       -1.11      8.58 o
   1 -13   3      163.46      156.45     12.99 o
   2 -13   3       51.90       46.34     13.74 o
   3 -13   3       70.11       57.84     13.76 o
   4 -13   3      242.73      239.43     18.42 o
   5 -13   3      222.89      213.27     14.44 o
   6 -13   3      168.32      166.37     15.16 o
   7 -13   3       80.38       60.18     19.35 o
   8 -13   3        1.00       -1.61     10.75 o
   9 -13   3       12.60       10.43     23.64 o
  -9 -12   3      101.67      109.74     22.48 o
  -8 -12   3      645.42      702.78     18.13 o
  -7 -12   3      109.30      111.31     18.78 o
  -6 -12   3      251.50      246.66     18.59 o
  -5 -12   3       88.03       83.37     14.79 o
  -4 -12   3     1380.97     1599.97     19.90 o
  -3 -12   3      324.15      327.40     11.52 o
  -2 -12   3      685.88      799.32     14.54 o
  -1 -12   3       20.92        7.26      7.53 o
   0 -12   3        0.99        0.26     10.81 o
   1 -12   3     3165.43     3501.50     42.41 o
   2 -12   3       39.34       35.00     12.72 o
   3 -12   3      152.23      140.42     12.21 o
   4 -12   3        0.00        1.76     13.77 o
   5 -12   3      122.41      129.38     12.48 o
   6 -12   3       85.02       64.62     13.79 o
   7 -12   3      134.26      141.04     17.12 o
   8 -12   3        0.38       -1.78      3.64 o
   9 -12   3        0.38       -2.85      5.69 o
 -10 -11   3        0.94       -0.44     19.28 o
  -9 -11   3       71.07       72.71     19.97 o
  -8 -11   3      117.34      111.79     16.41 o
  -7 -11   3       69.43       75.08     15.20 o
  -6 -11   3      352.44      336.50     14.97 o
  -5 -11   3       52.76       40.15     12.87 o
  -4 -11   3      321.11      310.17     10.13 o
  -3 -11   3       55.62       45.66      9.88 o
  -2 -11   3      118.06       87.39     10.04 o
  -1 -11   3      378.68      374.13     10.57 o
   0 -11   3        8.64        0.19      3.36 o
   1 -11   3      127.34      111.92     10.26 o
   2 -11   3       89.23       74.08     10.52 o
   3 -11   3       32.17       26.98     13.42 o
   4 -11   3       47.21       32.30     10.82 o
   5 -11   3      195.51      177.77     12.01 o
   6 -11   3      143.70      132.20     12.49 o
   7 -11   3      135.56      117.75     13.85 o
   8 -11   3       32.45       19.33     16.06 o
   9 -11   3       17.65       23.86     19.74 o
  10 -11   3       21.07       13.05     25.85 o
 -10 -10   3       21.56       15.45     21.72 o
  -9 -10   3       54.77       45.83     19.57 o
  -8 -10   3      159.81      155.39     14.63 o
  -7 -10   3      202.97      191.68     13.10 o
  -6 -10   3     1852.64     2165.24     23.18 o
  -5 -10   3       26.83       12.02     12.32 o
  -4 -10   3     1314.40     1402.03     14.68 o
  -3 -10   3       46.16       38.49      7.88 o
  -2 -10   3      122.78       78.66      8.32 o
  -1 -10   3       71.50       67.19      8.83 o
   0 -10   3       50.01       38.04      9.10 o
   1 -10   3       36.97       21.44      9.39 o
   2 -10   3     1513.98     1620.00     26.68 o
   3 -10   3     4178.31     4646.25     38.87 o
   4 -10   3     2831.11     3324.34     32.43 o
   5 -10   3      751.64      643.90     16.29 o
   6 -10   3       16.10        9.06      8.32 o
   7 -10   3        1.23        0.68      3.03 o
   8 -10   3       68.37       55.88     15.20 o
   9 -10   3       11.31        3.17      7.49 o
  10 -10   3       12.62       19.64     21.74 o
 -11  -9   3       55.75       55.03     22.88 o
 -10  -9   3        6.79       -1.58     21.31 o
  -9  -9   3        1.90        1.17     18.65 o
  -8  -9   3      579.62      601.62     14.52 o
  -7  -9   3        3.60        1.66     14.75 o
  -6  -9   3       49.10       40.19     11.11 o
  -5  -9   3       58.63       50.07      8.38 o
  -4  -9   3      144.17      124.05      8.36 o
  -3  -9   3        1.69        4.07      7.95 o
  -2  -9   3      155.31      132.98      6.66 o
  -1  -9   3     1640.77     1697.16     18.89 o
   0  -9   3       55.09       50.18      6.17 o
   1  -9   3      333.25      320.63      8.65 o
   2  -9   3      100.55       84.48      7.80 o
   3  -9   3      247.11      208.45      8.65 o
   4  -9   3     1062.92     1026.72     14.60 o
   5  -9   3       75.99       73.48      8.91 o
   6  -9   3      764.08      775.98     13.19 o
   7  -9   3       35.35       34.84     10.96 o
   8  -9   3       30.51       30.89     13.65 o
   9  -9   3       84.52       75.29     17.96 o
  10  -9   3       90.80       89.27     19.95 o
  11  -9   3        6.45        2.80     20.29 o
 -11  -8   3       22.64       31.44     20.79 o
 -10  -8   3       21.95        5.54      5.40 o
  -9  -8   3      198.90      182.14     15.44 o
  -8  -8   3       26.92       18.64     12.53 o
  -7  -8   3      362.87      331.54     14.19 o
  -6  -8   3      503.40      515.25     14.58 o
  -5  -8   3      355.84      412.35     12.51 o
  -4  -8   3     3416.36     3888.61     20.33 o
  -3  -8   3      231.40      260.31      6.52 o
  -2  -8   3      763.76      882.27      9.67 o
  -1  -8   3      417.38      485.31      7.95 o
   0  -8   3      102.39       79.66      5.86 o
   1  -8   3      100.69       99.06      5.69 o
   2  -8   3     1814.97     1903.51     12.50 o
   3  -8   3       35.63       12.88      6.71 o
   4  -8   3      357.15      352.63      8.29 o
   5  -8   3     3215.30     3470.32     24.22 o
   6  -8   3       18.76       23.11      9.18 o
   7  -8   3      590.91      508.13     11.46 o
   8  -8   3      133.48       99.01     11.77 o
   9  -8   3       66.26       47.12     16.50 o
  10  -8   3        0.80       13.68     18.78 o
  11  -8   3       21.66       28.79     22.92 o
 -11  -7   3        0.96        7.91     22.68 o
 -10  -7   3      108.84       91.39     17.35 o
  -9  -7   3       54.59       24.25     13.87 o
  -8  -7   3       36.89       14.21      9.66 o
  -7  -7   3      807.39      782.37     13.89 o
  -6  -7   3     2451.43     2658.63     29.78 o
  -5  -7   3      917.49      944.12     12.86 o
  -4  -7   3      686.15      690.56      8.72 o
  -3  -7   3        3.18       -0.49      0.97 o
  -2  -7   3      704.16      721.49      8.12 o
  -1  -7   3      175.68      184.25      5.26 o
   0  -7   3       96.41       76.15      5.22 o
   1  -7   3       61.70       61.64      5.20 o
   2  -7   3     1334.45     1430.57     21.34 o
   3  -7   3       19.68       21.59      5.55 o
   4  -7   3      668.54      641.01      9.18 o
   5  -7   3      100.93       93.94      7.64 o
   6  -7   3        0.35        3.36      3.84 o
   7  -7   3       72.84       63.37      9.56 o
   8  -7   3      114.69      125.25     12.41 o
   9  -7   3       11.43       13.49     15.87 o
  10  -7   3       13.34       10.40     21.63 o
  11  -7   3        0.97        3.23     19.52 o
 -12  -6   3       94.89      117.31     25.11 o
 -11  -6   3       51.27       51.58     22.17 o
 -10  -6   3        0.02       -2.27      8.70 o
  -9  -6   3       82.95       66.75     13.89 o
  -8  -6   3      562.88      624.70     14.42 o
  -7  -6   3     1017.38     1097.29     14.87 o
  -6  -6   3     1606.56     1647.51     19.32 o
  -5  -6   3      692.29      671.79      9.66 o
  -4  -6   3     3202.38     3435.32     16.86 o
  -3  -6   3     4154.83     4452.26     31.62 o
  -2  -6   3      112.76      120.92      5.03 o
  -1  -6   3      734.68      943.34     12.00 o
   0  -6   3     3215.23     3453.87     16.62 o
   1  -6   3     1847.39     2095.12     12.35 o
   2  -6   3     2667.11     2757.62     14.69 o
   3  -6   3     2671.31     2829.29     15.32 o
   4  -6   3     4286.92     4652.99     37.18 o
   5  -6   3     1617.20     1657.88     14.72 o
   6  -6   3      149.26      154.48      7.96 o
   7  -6   3      960.25      973.09     13.52 o
   8  -6   3      202.05      185.99     11.94 o
   9  -6   3      877.17     1011.13     20.00 o
  10  -6   3       50.61       47.04     17.37 o
  11  -6   3      486.18      631.76     20.42 o
  12  -6   3       19.96       22.51     27.17 o
 -12  -5   3       13.05       23.38     25.33 o
 -11  -5   3      155.21      145.08     21.31 o
 -10  -5   3       18.74        7.95     11.39 o
  -9  -5   3       17.56       -2.42      8.90 o
  -8  -5   3      104.66       73.52     11.72 o
  -7  -5   3       14.89       21.18      8.22 o
  -6  -5   3       49.06       49.87      7.23 o
  -5  -5   3     2206.67     2168.25     20.51 o
  -4  -5   3      314.15      239.49      7.02 o
  -3  -5   3      361.56      320.26      5.89 o
  -2  -5   3       28.85       17.62      4.39 o
  -1  -5   3     3296.77     3349.67     25.58 o
   0  -5   3      298.31      258.53      5.24 o
   1  -5   3      892.93      888.49     12.15 o
   2  -5   3      129.85      127.25      4.83 o
   3  -5   3      384.47      298.36      6.69 o
   4  -5   3     3066.27     3087.05     16.23 o
   5  -5   3      499.72      509.91      8.97 o
   6  -5   3     1134.12     1125.90     12.98 o
   7  -5   3      928.71      956.81     13.03 o
   8  -5   3       46.67       40.29     10.92 o
   9  -5   3        0.10       -3.49      7.48 o
  10  -5   3       13.09       10.53     15.55 o
  11  -5   3       31.58       14.56     19.45 o
  12  -5   3       73.98       62.12     23.52 o
 -12  -4   3        5.08       17.87     23.57 o
 -11  -4   3       23.79       26.75     19.77 o
 -10  -4   3        0.05       -5.74     11.47 o
  -9  -4   3      858.38      885.13     18.69 o
  -8  -4   3      240.63      210.63     10.44 o
  -7  -4   3     5031.26     5657.04     43.06 o
  -6  -4   3     1017.24     1022.49     11.46 o
  -5  -4   3     3593.16     4162.31     19.13 o
  -4  -4   3      172.46      211.50      5.39 o
  -3  -4   3        0.80        3.72      4.87 o
  -2  -4   3     9377.61    11661.87     30.74 o
  -1  -4   3     2060.02     2602.94     25.16 o
   0  -4   3     2277.15     2670.79     17.34 o
   1  -4   3     2058.50     2582.28     15.59 o
   2  -4   3     8975.05     9499.49     64.55 o
   3  -4   3     1270.99     1273.02     10.30 o
   4  -4   3    18599.55    20781.21     97.41 o
   5  -4   3     4661.74     5004.97     21.13 o
   6  -4   3      112.01       95.47      7.96 o
   7  -4   3      256.98      201.57      9.09 o
   8  -4   3      747.15      757.84     16.15 o
   9  -4   3        6.79       12.01     17.21 o
  10  -4   3       77.58      100.38     19.34 o
  11  -4   3       31.08       45.34     22.33 o
  12  -4   3       60.93       70.78     25.86 o
 -12  -3   3       67.07       67.01     22.04 o
 -11  -3   3       69.18       53.57     19.51 o
 -10  -3   3        2.71        1.76     19.37 o
  -9  -3   3      160.85      145.95     11.94 o
  -8  -3   3      259.70      221.10      9.82 o
  -7  -3   3      119.34      111.03      7.13 o
  -6  -3   3      132.96      109.98      5.16 o
  -5  -3   3       16.81       11.45      4.48 o
  -4  -3   3     1016.04      978.10      8.94 o
  -3  -3   3     1017.40      917.59      7.31 o
  -2  -3   3     8311.67     8610.52     27.76 o
  -1  -3   3     2016.84     2024.43     11.64 o
   0  -3   3        1.11        1.05      3.85 o
   1  -3   3     1752.90     1906.34     15.08 o
   2  -3   3      920.90      906.12      8.62 o
   3  -3   3        1.46       -0.97      1.95 o
   4  -3   3       18.60        6.98      5.76 o
   5  -3   3     1551.09     1484.37     12.78 o
   6  -3   3       54.39       44.18      7.73 o
   7  -3   3       87.29       64.10     11.02 o
   8  -3   3      319.14      269.00     12.47 o
   9  -3   3       44.61       34.66     14.05 o
  10  -3   3       83.63       59.40     18.33 o
  11  -3   3       88.75       63.87     21.51 o
  12  -3   3        0.91        6.53     24.76 o
 -13  -2   3      168.80      182.58     25.42 o
 -12  -2   3        5.15       14.81     21.51 o
 -11  -2   3       30.32       41.56     19.40 o
 -10  -2   3       17.49       15.56     16.51 o
  -9  -2   3      198.27      207.47     13.61 o
  -8  -2   3     1339.32     1418.01     20.78 o
  -7  -2   3       71.15       95.29      6.46 o
  -6  -2   3      142.56      105.94      4.91 o
  -4  -2   3        8.81       10.93      3.36 o
  -3  -2   3     3223.66     3500.33     21.16 o
  -2  -2   3    15211.18    17040.33     74.49 o
  -1  -2   3     1565.83     1785.01     10.02 o
   0  -2   3    27783.39    30805.47    232.00 o
   1  -2   3    33412.62    36382.96    227.84 o
   2  -2   3        0.66       13.36      5.13 o
   3  -2   3    23748.02    25544.52     74.50 o
   5  -2   3     5946.59     6729.71     60.43 o
   6  -2   3     3499.94     4006.10     40.53 o
   7  -2   3      616.87      684.39     14.32 o
   8  -2   3      941.61     1045.16     18.47 o
   9  -2   3      408.54      366.58     13.87 o
  10  -2   3       24.70       21.86     19.01 o
  11  -2   3        5.74        6.59     20.76 o
  12  -2   3        0.17       -4.24     12.35 o
 -13  -1   3        0.81       15.31     33.96 o
 -12  -1   3       69.23       65.39     22.11 o
 -11  -1   3       14.70       30.73     17.30 o
 -10  -1   3       19.69       19.24     15.72 o
  -9  -1   3        5.74        8.30     15.22 o
  -8  -1   3      742.47      758.31     16.57 o
  -7  -1   3       12.96       18.50      6.33 o
  -6  -1   3        8.50       12.72      4.76 o
  -5  -1   3        0.22        3.28      4.11 o
  -4  -1   3      675.55      624.21      6.19 o
  -3  -1   3       94.69       65.12      3.55 o
  -2  -1   3     7105.61     6965.14     26.89 o
  -1  -1   3        0.20        4.85      2.97 o
   0  -1   3       12.29       25.45      5.19 o
   1  -1   3      713.40      898.23     14.27 o
   2  -1   3     3102.56     3512.65     18.20 o
   3  -1   3        1.78        4.69      5.52 o
   4  -1   3     2104.97     2089.80     15.59 o
   5  -1   3      940.63     1010.65     15.33 o
   6  -1   3      744.50      706.61     13.21 o
   7  -1   3        1.08        6.66      9.87 o
   8  -1   3       19.47        4.89     10.91 o
   9  -1   3        9.56        0.96     11.43 o
  10  -1   3       32.67       33.43     17.99 o
  11  -1   3       43.99       35.35     21.10 o
  12  -1   3      168.48      173.63     24.51 o
 -13   0   3      203.70      232.59     23.97 o
 -12   0   3      147.14      206.61     20.53 o
 -11   0   3      335.35      346.45     17.73 o
 -10   0   3     1209.78     1340.29     24.06 o
  -9   0   3       63.51       34.47     12.06 o
  -8   0   3       31.68       19.77     10.16 o
  -7   0   3      751.31      752.94     10.27 o
  -6   0   3      906.05      984.95      9.20 o
  -5   0   3     1133.02      961.75      8.94 o
  -4   0   3     2230.62     2070.60     24.74 o
  -3   0   3     4068.81     4637.45     34.84 o
  -2   0   3    14193.25    14659.28    117.40 o
   0   0   3      122.84      120.25      5.16 o
   1   0   3     3293.02     3651.05     17.49 o
   2   0   3      172.53      257.72      7.25 o
   3   0   3       42.02       35.27      6.42 o
   4   0   3      460.91      452.86      9.89 o
   5   0   3        2.36       -1.13      2.89 o
   6   0   3        3.66       11.53      9.42 o
   7   0   3      802.67      792.51     15.11 o
   8   0   3       61.65       41.50     11.94 o
   9   0   3       24.75       16.70     14.17 o
  10   0   3       20.24       20.12     18.79 o
  11   0   3       18.15       29.68     21.16 o
  12   0   3        3.46        4.91     25.86 o
 -13   1   3       24.88       22.09     19.91 o
 -12   1   3       34.28       35.94     20.51 o
 -11   1   3      109.35      117.96     18.79 o
 -10   1   3       15.59       16.31     14.77 o
  -9   1   3      509.49      516.62     15.78 o
  -8   1   3      174.13      132.77     11.26 o
  -7   1   3       39.36       17.69      5.80 o
  -6   1   3      446.75      435.27      7.07 o
  -5   1   3      340.61      260.47      9.03 o
  -4   1   3      299.41      259.02      6.21 o
  -3   1   3     1880.03     1814.86     29.84 o
  -2   1   3     2501.30     2725.63     35.10 o
   0   1   3        1.25        2.96      5.63 o
   1   1   3      355.67      329.08      5.00 o
   2   1   3     1934.40     2072.90     27.39 o
   3   1   3      117.40      105.99      6.14 o
   4   1   3      206.13      162.91      6.40 o
   5   1   3     1549.93     1500.93     14.80 o
   6   1   3      191.92      156.86      9.19 o
   7   1   3       18.47       12.59     11.00 o
   8   1   3      129.18      108.61     12.63 o
   9   1   3        2.50        0.20     10.51 o
  10   1   3       13.11       14.32     19.08 o
  11   1   3      179.07      176.01     21.95 o
  12   1   3       45.63       31.46     18.29 o
 -13   2   3       55.53       74.46     24.62 o
 -12   2   3      212.55      238.81     30.71 o
 -11   2   3     1258.81     1627.59     55.13 o
 -10   2   3      277.28      242.93     15.83 o
  -9   2   3      709.23      756.28     18.23 o
  -8   2   3       59.45       42.55     10.97 o
  -7   2   3     1326.09     1369.63     17.14 o
  -6   2   3      920.59      999.34      9.37 o
  -5   2   3     1474.67     1516.03      9.93 o
  -4   2   3       62.52       46.30      3.67 o
  -3   2   3     2300.67     2408.65     21.40 o
  -2   2   3    25867.56    27540.67    112.68 o
   0   2   3    58283.64    60037.42    264.35 o
   1   2   3     7925.73     8638.07     46.37 o
   2   2   3     2584.93     3148.38     18.48 o
   3   2   3        6.95        1.99      4.42 o
   4   2   3     4934.15     5205.77     49.30 o
   5   2   3     1132.89     1254.84     13.82 o
   6   2   3      145.97      137.63      9.55 o
   7   2   3      354.00      344.30     11.97 o
   8   2   3       20.73       19.91     12.50 o
   9   2   3      342.18      346.65     14.97 o
  10   2   3       20.79       12.28     19.68 o
  11   2   3       11.11       13.86     22.33 o
  12   2   3       66.03       66.62     25.60 o
 -13   3   3        5.35        4.60     17.37 o
 -12   3   3       63.76       76.05     22.39 o
 -11   3   3       17.16        5.49     10.26 o
 -10   3   3       18.18       25.79     16.44 o
  -9   3   3      170.25      155.05     13.80 o
  -8   3   3      482.40      454.07     11.58 o
  -7   3   3      519.98      515.20     11.46 o
  -6   3   3        7.76        7.90      5.40 o
  -5   3   3      323.18      299.31      5.07 o
  -4   3   3      115.32      103.28      3.96 o
  -3   3   3      135.27      106.07      4.94 o
  -2   3   3     7092.53     6997.32     35.01 o
  -1   3   3     3454.12     3309.06     22.53 o
   0   3   3      448.90      397.92      6.46 o
   1   3   3     5823.58     5756.63     62.07 o
   2   3   3    10022.38    10327.25    122.18 o
   3   3   3     1904.47     1775.11     15.95 o
   4   3   3        3.85       13.41      4.52 o
   5   3   3      373.53      362.77      8.98 o
   6   3   3      241.93      254.65     11.47 o
   7   3   3      434.98      428.00     13.30 o
   8   3   3        8.53       15.30     14.23 o
   9   3   3       88.10       63.49     15.27 o
  10   3   3       33.31       25.63     17.30 o
  11   3   3       35.11       42.28     23.57 o
  12   3   3       11.69       10.05     37.40 o
 -13   4   3      129.90      156.39     22.88 o
 -12   4   3        1.74        8.10     19.80 o
 -11   4   3      354.67      425.57     19.31 o
 -10   4   3       14.09       10.68     16.07 o
  -9   4   3     1590.79     1823.10     24.81 o
  -8   4   3      205.60      225.24     10.25 o
  -7   4   3      476.60      532.67     10.23 o
  -6   4   3        8.17        2.90      5.63 o
  -5   4   3     1123.70     1093.79      9.00 o
  -4   4   3     3218.95     3429.51     19.57 o
  -3   4   3     2499.36     2767.93     11.07 o
  -2   4   3       37.05       23.84      4.48 o
  -1   4   3      612.29      593.04      6.90 o
   0   4   3     4106.59     4367.69     18.03 o
   1   4   3      109.45       72.91      4.45 o
   2   4   3     6764.50     7756.30     30.15 o
   4   4   3       38.37       34.01      5.38 o
   5   4   3       25.05       15.95      8.35 o
   6   4   3     2487.68     2575.15     22.11 o
   7   4   3      885.63      965.00     16.00 o
   8   4   3     2169.82     2340.82     42.88 o
   9   4   3       89.87       90.44     15.86 o
  10   4   3      273.31      302.05     18.31 o
  11   4   3       30.38       24.53     24.22 o
 -12   5   3       69.74       58.45     20.74 o
 -11   5   3       26.33        9.54     10.55 o
 -10   5   3        7.33       13.13     14.12 o
  -9   5   3        1.12        0.21      3.56 o
  -8   5   3       48.31       57.88      9.45 o
  -7   5   3        2.69        1.19      5.33 o
  -6   5   3     1326.08     1314.57     12.91 o
  -5   5   3        4.39        2.37      2.14 o
  -4   5   3      144.10      150.68      3.93 o
  -3   5   3     2219.48     2352.20     23.21 o
  -2   5   3      964.01     1046.44      9.28 o
  -1   5   3     1255.52     1266.05     10.34 o
   0   5   3       35.94       30.19      4.52 o
   1   5   3     2124.53     2278.80     31.88 o
   2   5   3      710.34      699.23     12.02 o
   3   5   3     6082.56     6857.19     24.38 o
   4   5   3      170.46      180.27      5.98 o
   5   5   3     1408.00     1462.79     17.29 o
   6   5   3      348.39      364.98     17.38 o
   7   5   3      212.73      200.18     11.31 o
   8   5   3     1434.94     1527.58     22.93 o
   9   5   3       56.55       56.82     17.11 o
  10   5   3        6.80        2.17     19.68 o
  11   5   3        2.79       -0.35      2.43 o
 -12   6   3       23.18       24.39     21.49 o
 -11   6   3      431.06      476.13     19.18 o
 -10   6   3        5.81       -0.05      2.78 o
  -9   6   3      375.98      378.54     15.71 o
  -8   6   3      391.52      464.86     11.49 o
  -7   6   3     1226.01     1372.40     18.71 o
  -6   6   3       13.56       16.43      6.54 o
  -5   6   3     1945.78     2265.12     14.69 o
  -4   6   3     4540.49     4711.42     31.62 o
  -3   6   3      118.57      133.55      5.06 o
  -2   6   3      575.70      424.29      7.22 o
  -1   6   3      255.72      239.70      6.14 o
   0   6   3      367.52      399.79      6.22 o
   1   6   3     2555.04     3336.83     18.62 o
   2   6   3       93.43       98.15      6.34 o
   3   6   3      424.09      431.21      7.75 o
   4   6   3      205.20      177.80      6.81 o
   5   6   3       46.90       38.36      8.52 o
   6   6   3     3229.82     3457.39     26.59 o
   7   6   3       23.59       18.92     11.96 o
   8   6   3       18.77       11.31     15.39 o
   9   6   3      398.02      378.12     17.04 o
  10   6   3        5.65        0.20      2.92 o
  11   6   3        0.54       -0.05      9.13 o
 -12   7   3      106.96      102.94     23.34 o
 -11   7   3       11.58       14.31     19.48 o
 -10   7   3       93.68       85.08     16.78 o
  -9   7   3        7.98        3.16      7.05 o
  -8   7   3      349.09      319.38     12.00 o
  -7   7   3       32.61       33.86      9.74 o
  -6   7   3      199.83      174.47      9.05 o
  -5   7   3     1839.89     1789.63     16.89 o
  -4   7   3        0.57        3.09      4.35 o
  -3   7   3       38.30       22.46      6.29 o
  -2   7   3       31.29       27.82      5.73 o
  -1   7   3      144.13      135.40      6.77 o
   0   7   3       81.84       83.15      5.51 o
   1   7   3      388.97      392.40      8.24 o
   2   7   3      403.49      382.62      8.49 o
   3   7   3      169.24      170.34      6.82 o
   4   7   3      832.16      789.01     10.93 o
   5   7   3       90.55       53.20      9.88 o
   6   7   3      541.47      549.25     13.18 o
   7   7   3      331.21      303.32     13.55 o
   8   7   3        0.05       -1.17     24.38 o
   9   7   3      257.96      240.97     17.49 o
  10   7   3       56.64       53.76     21.04 o
  11   7   3        5.32        3.89     33.98 o
 -12   8   3        0.08        0.61     19.86 o
 -11   8   3      253.78      314.63     21.14 o
 -10   8   3        2.61       14.71     17.89 o
  -9   8   3       86.55       70.61     13.65 o
  -8   8   3       66.86       50.58     11.83 o
  -7   8   3       33.07       34.05     10.47 o
  -6   8   3       84.34       75.64      9.28 o
  -5   8   3      581.54      614.34     11.20 o
  -4   8   3       56.26       52.05      6.65 o
  -3   8   3      360.13      351.76     13.57 o
  -2   8   3     3060.61     3410.31     20.85 o
  -1   8   3      438.12      482.49      8.92 o
   0   8   3     3493.01     3698.16     38.43 o
   1   8   3      113.51       99.09      7.15 o
   2   8   3       38.25       45.51      7.72 o
   3   8   3       11.70       16.00      7.29 o
   4   8   3     1371.03     1487.76     16.48 o
   5   8   3      609.99      622.59     13.22 o
   6   8   3      126.27      102.85     13.27 o
   7   8   3     1574.25     1647.59     31.96 o
   8   8   3       82.54       70.77     16.68 o
   9   8   3       35.55       29.89     19.47 o
  10   8   3       50.13       54.99     22.40 o
 -11   9   3       24.19       14.67     18.79 o
 -10   9   3       95.07       75.17     18.79 o
  -9   9   3       54.28       60.69     14.30 o
  -8   9   3       98.09       74.05     12.78 o
  -7   9   3      377.96      339.53     16.32 o
  -6   9   3      828.12      824.62     13.46 o
  -5   9   3      366.32      329.16      9.81 o
  -4   9   3      624.92      596.48     12.54 o
  -3   9   3      351.74      321.85      8.86 o
  -2   9   3        2.94        0.09      1.55 o
  -1   9   3      121.80      102.75      8.44 o
   0   9   3      125.48      104.83      8.54 o
   1   9   3        5.20        0.44      2.28 o
   2   9   3        2.72        0.81      5.24 o
   3   9   3        2.81        4.06      7.77 o
   4   9   3      481.89      432.03     11.52 o
   5   9   3      170.91      176.72     12.40 o
   6   9   3      167.15      134.75     13.61 o
   7   9   3       51.96       53.84     15.48 o
   8   9   3        0.00       -1.94     16.17 o
   9   9   3       59.39       65.75     20.91 o
  10   9   3       45.14       47.22     24.33 o
 -11  10   3       50.34       62.38     22.45 o
 -10  10   3       33.59       15.67     19.47 o
  -9  10   3       13.24       18.42     15.34 o
  -8  10   3      290.80      268.23     14.60 o
  -7  10   3      384.64      373.73     13.60 o
  -6  10   3      234.93      210.16     10.49 o
  -5  10   3       28.50       27.70     10.87 o
  -4  10   3      540.68      591.40     12.84 o
  -3  10   3     3538.14     3871.62     25.17 o
  -2  10   3      954.55      958.57     15.32 o
  -1  10   3     7477.82     8356.42     41.43 o
   0  10   3        6.20        9.53     10.96 o
   1  10   3      331.71      383.88     11.69 o
   2  10   3       65.18       48.40     10.10 o
   3  10   3      804.14      903.46     13.29 o
   4  10   3      735.75      628.45     13.62 o
   5  10   3       79.20       59.60     14.10 o
   6  10   3      418.58      392.05     15.05 o
   7  10   3        8.08        3.86      5.28 o
   8  10   3      600.32      638.95     24.65 o
   9  10   3      259.60      258.66     21.83 o
 -10  11   3       12.43       16.09     24.06 o
  -9  11   3      133.52      123.29     19.28 o
  -8  11   3       65.03       62.75     15.24 o
  -7  11   3       12.50       13.71     14.60 o
  -6  11   3      157.69      146.38     12.49 o
  -5  11   3       31.82       24.77     11.63 o
  -4  11   3      183.02      187.44      9.67 o
  -3  11   3       55.53       37.93     10.33 o
  -2  11   3      617.94      610.51     13.78 o
  -1  11   3      387.53      357.24     12.08 o
   0  11   3      118.99      107.12     10.94 o
   1  11   3      159.00      158.84     11.73 o
   2  11   3      245.35      211.80     12.03 o
   3  11   3       23.65       14.20     10.22 o
   4  11   3      131.25      114.52     12.61 o
   5  11   3      140.27      137.07     15.75 o
   6  11   3        0.01        1.16     16.18 o
   7  11   3        3.32       -2.66     11.06 o
   8  11   3       86.87       86.91     20.24 o
   9  11   3       38.49       41.06     23.93 o
 -10  12   3       28.40       36.08     21.44 o
  -9  12   3       69.53       66.61     18.66 o
  -8  12   3       56.49       38.93     19.74 o
  -7  12   3       48.92       55.32     18.50 o
  -6  12   3       55.40       25.63     14.55 o
  -5  12   3       68.42       63.44     13.59 o
  -4  12   3      230.94      205.79     12.73 o
  -3  12   3     3330.46     3687.37     33.87 o
  -2  12   3       43.36       46.40     12.51 o
  -1  12   3     1878.50     2125.29     24.16 o
   0  12   3      743.50      688.20     20.07 o
   1  12   3     2247.87     2558.89     26.77 o
   2  12   3      742.50      831.63     17.06 o
   3  12   3      735.87      871.27     15.95 o
   4  12   3       97.59       75.80     14.92 o
   5  12   3      428.90      364.89     15.73 o
   6  12   3      306.83      313.37     18.55 o
   7  12   3      122.08      108.59     20.09 o
   8  12   3      301.33      349.43     22.80 o
  -9  13   3        6.49        1.16     29.42 o
  -8  13   3       39.07       39.53     22.13 o
  -7  13   3       12.57       13.08     18.91 o
  -6  13   3       51.69       42.01     15.80 o
  -5  13   3       35.90       23.31     14.68 o
  -4  13   3      133.16      117.01     14.75 o
  -3  13   3      364.77      413.01     13.99 o
  -2  13   3        2.45        1.52     13.74 o
  -1  13   3       85.26       81.25     13.38 o
   0  13   3        1.28        8.88     14.18 o
   1  13   3      205.48      158.08     17.49 o
   2  13   3       15.79       15.21     14.82 o
   3  13   3       81.77       79.53     16.62 o
   4  13   3        0.62       -3.42     10.73 o
   5  13   3        3.01        0.58      6.47 o
   6  13   3        7.73       10.19     20.50 o
   7  13   3       82.66       77.17     21.47 o
  -8  14   3       42.19       39.18     24.29 o
  -7  14   3        5.34       15.77     25.17 o
  -6  14   3        6.84       -0.47      4.75 o
  -5  14   3       22.86       22.86     16.77 o
  -4  14   3        5.87       12.95     18.17 o
  -3  14   3      642.18      748.84     19.95 o
  -2  14   3      304.22      311.84     15.26 o
  -1  14   3     2585.59     3146.34     40.72 o
   0  14   3     1229.26     1442.62     23.01 o
   1  14   3      353.20      376.89     16.07 o
   2  14   3      133.68      108.66     19.44 o
   3  14   3       36.96       40.70     17.36 o
   4  14   3        1.03       -0.77      5.51 o
   5  14   3       38.95       43.18     22.60 o
   6  14   3        2.35       -1.60     19.10 o
  -7  15   3        0.11        4.84     25.96 o
  -6  15   3       49.48       46.14     19.24 o
  -5  15   3        2.75        4.00     23.91 o
  -4  15   3        0.54        5.06     23.55 o
  -3  15   3        0.22        2.20     13.13 o
  -2  15   3       78.63       85.47     17.64 o
  -1  15   3        6.77       16.68     13.13 o
   0  15   3       13.51       29.01     18.26 o
   1  15   3        0.64        5.53     18.35 o
   2  15   3        8.05        5.59     19.76 o
   3  15   3        4.79        4.37     16.85 o
   4  15   3       18.32        5.56     11.39 o
   5  15   3       10.39       15.79     24.34 o
  -6  16   3       18.13       11.23     25.70 o
  -5  16   3      319.23      352.01     23.51 o
  -4  16   3        4.63       14.55     22.83 o
  -3  16   3      525.96      565.81     22.63 o
  -2  16   3      245.53      265.61     19.65 o
  -1  16   3      319.74      326.02     19.29 o
   0  16   3      446.62      474.64     19.33 o
   1  16   3     1056.78     1248.43     26.71 o
   2  16   3      127.33      109.90     23.83 o
   3  16   3      148.09      147.32     22.92 o
   4  16   3       88.92       95.81     24.86 o
  -4  17   3       16.38       22.36     25.62 o
  -3  17   3       23.20       34.88     26.59 o
  -2  17   3        2.12       -0.37     29.08 o
  -1  17   3       12.33       25.42     22.47 o
   0  17   3        7.32       17.73     25.57 o
   1  17   3        0.14       20.61     23.20 o
   2  17   3        1.20        3.39     25.14 o
  -3 -17   4        9.42       -3.25     10.98 o
  -2 -17   4        3.09        2.13     12.17 o
  -1 -17   4        7.01       20.73     24.59 o
   0 -17   4       18.60       41.55     24.26 o
   1 -17   4        0.81       15.48     22.25 o
   2 -17   4      135.71      166.61     21.82 o
   3 -17   4        1.75       11.33     28.12 o
   4 -17   4        8.42       14.23     25.75 o
  -5 -16   4        0.32        4.17     27.03 o
  -4 -16   4       78.63       67.24     21.71 o
  -3 -16   4        0.35        1.08      8.64 o
  -2 -16   4        9.53        8.89     21.49 o
  -1 -16   4       42.74       37.17     22.56 o
   0 -16   4      803.46      998.54     25.61 o
   1 -16   4      454.74      475.96     19.73 o
   2 -16   4      489.41      499.64     19.61 o
   3 -16   4       37.51       43.98     23.50 o
   4 -16   4       11.89       10.39     23.56 o
   5 -16   4       11.86       15.34     22.31 o
  -6 -15   4        2.30        7.54     20.22 o
  -5 -15   4      184.63      187.02     20.50 o
  -4 -15   4        2.16       -0.70      9.06 o
  -3 -15   4        1.58        0.08      1.64 o
  -2 -15   4        9.14       11.46     15.78 o
  -1 -15   4        0.94        0.37     14.98 o
   0 -15   4       21.83       13.41     16.35 o
   1 -15   4       30.58       31.85     17.05 o
   2 -15   4       15.35       28.08     16.60 o
   3 -15   4      224.36      216.09     20.83 o
   4 -15   4       38.19       30.45     19.20 o
   5 -15   4        0.72       -1.67     11.30 o
   6 -15   4       29.38       32.88     22.44 o
   7 -15   4        1.09        0.73      7.99 o
  -7 -14   4        0.03        8.08     20.64 o
  -6 -14   4      383.64      405.53     21.58 o
  -5 -14   4        4.73       -1.11     16.88 o
  -4 -14   4       88.30       81.56     17.34 o
  -3 -14   4       10.83        0.81      4.54 o
  -2 -14   4      241.80      260.48     14.74 o
  -1 -14   4      150.39      123.92     15.48 o
   0 -14   4      140.91      110.15     15.30 o
   1 -14   4      120.83      125.11     15.19 o
   2 -14   4      135.12      124.71     16.47 o
   3 -14   4     1099.20     1228.35     25.34 o
   4 -14   4       53.32       54.98     17.23 o
   5 -14   4       19.97       33.14     18.56 o
   6 -14   4        0.32        1.61     13.00 o
   7 -14   4        0.80        2.15     12.75 o
   8 -14   4       31.66       14.13     23.42 o
  -8 -13   4        0.56        3.26     34.04 o
  -7 -13   4       59.27       48.57     19.84 o
  -6 -13   4      303.44      304.34     17.61 o
  -5 -13   4       11.28        3.45     11.34 o
  -4 -13   4      669.53      716.86     17.67 o
  -3 -13   4        8.07        5.52     10.93 o
  -2 -13   4        1.24       -0.28      1.55 o
  -1 -13   4       59.94       55.55     13.52 o
   0 -13   4      150.83      134.13     12.93 o
   1 -13   4        0.20        2.50      4.75 o
   2 -13   4        1.08       18.13     17.37 o
   3 -13   4      122.24      110.16     18.86 o
   4 -13   4        2.82       -0.53      4.28 o
   5 -13   4      633.72      643.07     17.84 o
   6 -13   4        8.58        7.78     15.77 o
   7 -13   4      165.33      155.08     17.97 o
   8 -13   4       24.23       15.34     21.98 o
  -9 -12   4       63.02       75.73     27.09 o
  -8 -12   4      606.73      656.81     23.87 o
  -7 -12   4       21.01       12.19     16.01 o
  -6 -12   4      615.05      605.43     15.26 o
  -5 -12   4        4.13        2.87     11.83 o
  -4 -12   4      449.91      420.76     12.68 o
  -3 -12   4      607.32      648.09     15.45 o
  -2 -12   4      114.93      144.79     13.45 o
  -1 -12   4      302.71      282.71     11.44 o
   0 -12   4      711.28      695.64     14.38 o
   1 -12   4     3350.36     3642.92     28.12 o
   2 -12   4     1119.49     1242.60     26.35 o
   3 -12   4     2830.78     3294.79     35.62 o
   4 -12   4       25.22       20.57     12.89 o
   5 -12   4      170.99      200.77     12.99 o
   6 -12   4       90.44       81.87     14.52 o
   7 -12   4      141.13      163.15     16.11 o
   8 -12   4       66.67       61.60     19.76 o
   9 -12   4       93.35      101.07     25.05 o
 -10 -11   4       10.47       12.06     11.90 o
  -9 -11   4        2.47       -0.59      5.05 o
  -8 -11   4      404.58      433.91     18.29 o
  -7 -11   4        4.61       -0.34      5.06 o
  -6 -11   4      273.79      259.38     15.55 o
  -5 -11   4      412.75      407.77     12.27 o
  -4 -11   4      143.74      115.17     10.28 o
  -3 -11   4      102.13       96.26      9.98 o
  -2 -11   4       90.48       63.08     10.26 o
  -1 -11   4        0.13       -2.69      5.39 o
   0 -11   4        9.12        7.17      6.57 o
   1 -11   4      175.03      172.41      9.87 o
   2 -11   4      334.34      328.37     12.27 o
   3 -11   4      597.09      573.98     17.03 o
   4 -11   4        1.97       -1.30      5.71 o
   5 -11   4      187.46      190.44     12.05 o
   6 -11   4      433.93      459.36     13.46 o
   7 -11   4       22.38       19.89     14.57 o
   8 -11   4        0.00        0.27      8.22 o
   9 -11   4        2.24       -3.17     14.81 o
  10 -11   4       18.86       14.55     27.20 o
 -10 -10   4      233.16      271.33     21.24 o
  -9 -10   4      235.02      208.57     18.65 o
  -8 -10   4      205.35      184.28     16.48 o
  -7 -10   4      732.09      792.14     15.53 o
  -6 -10   4      136.93      110.61     13.02 o
  -5 -10   4       62.31       61.40     10.00 o
  -4 -10   4     1671.17     1768.53     15.27 o
  -3 -10   4       46.73       34.48      7.70 o
  -2 -10   4      311.17      313.77      7.78 o
  -1 -10   4      132.39      104.25      9.30 o
   0 -10   4      476.51      439.35     10.69 o
   1 -10   4     2147.51     2421.60     28.38 o
   2 -10   4      122.78      104.24     10.77 o
   3 -10   4     1017.02     1067.41     22.09 o
   4 -10   4      977.54     1164.34     16.54 o
   5 -10   4      641.57      656.09     15.75 o
   6 -10   4       12.65        0.51     12.62 o
   7 -10   4       91.44       94.86     12.42 o
   8 -10   4       41.83       48.24     15.71 o
   9 -10   4       16.13       24.35     19.51 o
  10 -10   4       25.81       34.58     22.09 o
 -11  -9   4       12.15       15.67     21.86 o
 -10  -9   4       52.05       38.67     19.41 o
  -9  -9   4       31.99       29.59     17.01 o
  -8  -9   4      180.92      162.65     15.10 o
  -7  -9   4      353.24      365.86     13.44 o
  -6  -9   4        8.47       10.91     10.85 o
  -5  -9   4        8.03        4.82      6.57 o
  -4  -9   4       73.12       64.14      7.56 o
  -3  -9   4        1.13       -0.47      2.21 o
  -2  -9   4       24.57       20.12      6.81 o
  -1  -9   4      615.57      563.13      8.99 o
   0  -9   4       30.22       17.82      6.19 o
   1  -9   4      990.14      964.37     10.77 o
   2  -9   4       95.25       90.51     10.04 o
   3  -9   4     1019.75      999.55     12.91 o
   4  -9   4      798.16      775.15     13.70 o
   5  -9   4       18.61        9.29     10.19 o
   6  -9   4      223.80      218.24     10.32 o
   7  -9   4        6.25        7.88     11.57 o
   8  -9   4       55.16       64.26     13.16 o
   9  -9   4        0.01        1.56      9.78 o
  10  -9   4       16.81       31.14     21.10 o
 -11  -8   4        2.52       -2.58     17.89 o
 -10  -8   4       34.66       29.77     19.54 o
  -9  -8   4        0.44        2.56     13.39 o
  -8  -8   4      141.41      141.80     13.68 o
  -7  -8   4       39.32       33.92     10.25 o
  -6  -8   4     3613.87     4048.61     24.54 o
  -5  -8   4     1012.48     1118.18     11.91 o
  -4  -8   4      798.22      795.92     11.64 o
  -3  -8   4        0.54       -1.58      4.07 o
  -2  -8   4      518.55      612.34      8.97 o
  -1  -8   4     5135.56     5809.93     27.63 o
   0  -8   4        9.47        9.44      6.15 o
   1  -8   4     2336.28     2514.57     15.63 o
   2  -8   4       10.13       16.81      6.47 o
   3  -8   4       56.63       66.95      6.56 o
   4  -8   4      380.64      366.85      8.75 o
   5  -8   4      580.80      614.97     11.40 o
   6  -8   4        7.80       14.02      9.46 o
   7  -8   4      321.17      333.49     15.55 o
   8  -8   4       54.64       46.57     13.91 o
   9  -8   4       23.94       22.89     17.70 o
  10  -8   4      527.56      615.14     20.40 o
  11  -8   4       35.76       29.07     27.05 o
 -11  -7   4       23.00       21.12     21.43 o
 -10  -7   4       23.85       19.91     17.09 o
  -9  -7   4       18.16       18.88     15.25 o
  -8  -7   4       31.61       33.34     14.28 o
  -7  -7   4        3.85       10.34      9.55 o
  -6  -7   4      654.52      634.25     12.03 o
  -5  -7   4      348.93      345.21     10.67 o
  -4  -7   4      169.97      150.23      7.53 o
  -3  -7   4       10.42        2.85      3.51 o
  -2  -7   4      823.35      816.14      9.33 o
  -1  -7   4      350.06      331.67      7.00 o
   0  -7   4        7.94        6.83      6.47 o
   1  -7   4      114.09      111.69      6.06 o
   2  -7   4      179.29      154.04      5.65 o
   3  -7   4        8.01        5.96      6.23 o
   4  -7   4       16.21       16.10      6.40 o
   5  -7   4      214.44      177.44      8.23 o
   6  -7   4      200.97      175.99      8.97 o
   7  -7   4       24.62       13.95     10.29 o
   8  -7   4       97.76       74.92     12.99 o
   9  -7   4      111.04      106.74     16.36 o
  10  -7   4        6.28        4.46     19.35 o
  11  -7   4       17.86       20.98     22.13 o
 -12  -6   4        5.56       -1.66     24.27 o
 -11  -6   4       47.99       47.90     21.77 o
 -10  -6   4      136.05      142.82     17.25 o
  -9  -6   4      730.46      721.87     16.25 o
  -8  -6   4     1602.77     1666.60     20.35 o
  -7  -6   4      271.62      268.97      9.12 o
  -6  -6   4     7963.17     9010.64     36.33 o
  -5  -6   4      126.43      126.24      6.83 o
  -4  -6   4     2044.73     2213.94     16.08 o
  -3  -6   4     2308.34     2689.41     15.47 o
  -2  -6   4       11.81        9.76      4.88 o
  -1  -6   4        0.86        2.10      5.49 o
   0  -6   4     1289.22     1473.13     15.05 o
   1  -6   4      681.76      777.56     10.25 o
   2  -6   4       63.65       49.39      5.21 o
   3  -6   4     1364.46     1566.25     11.03 o
   4  -6   4     3184.65     3533.95     23.16 o
   5  -6   4     1532.89     1542.58     17.84 o
   6  -6   4      421.53      451.25     11.96 o
   7  -6   4      128.57      123.60      9.61 o
   8  -6   4       28.85       29.01     12.45 o
   9  -6   4       39.17       36.15     16.24 o
  10  -6   4        1.16       11.18     21.36 o
  11  -6   4        1.33       14.37     22.57 o
 -12  -5   4        2.47       -2.61     14.98 o
 -11  -5   4      165.94      143.92     19.06 o
 -10  -5   4       19.67        2.17      5.41 o
  -9  -5   4        8.87        2.31     13.85 o
  -8  -5   4      127.92      130.82     10.39 o
  -7  -5   4       18.30       18.45      8.30 o
  -6  -5   4      121.12      113.59      6.64 o
  -5  -5   4      194.09      153.19      6.39 o
  -4  -5   4      527.88      460.02      7.18 o
  -3  -5   4      731.07      696.09      8.64 o
  -2  -5   4      374.83      356.02      6.36 o
  -1  -5   4      843.44      790.19      8.47 o
   0  -5   4        4.55        8.15      5.63 o
   1  -5   4       54.29       48.12      4.71 o
   2  -5   4     1255.52     1417.18     10.86 o
   3  -5   4      350.75      403.96      8.04 o
   4  -5   4      449.99      423.83      7.63 o
   5  -5   4       22.07       17.32      6.85 o
   6  -5   4      302.78      296.18      8.57 o
   7  -5   4       40.97       43.14      9.26 o
   8  -5   4       83.36       81.46     12.18 o
   9  -5   4       19.60       22.13     14.52 o
  10  -5   4        3.87        3.63     16.46 o
  11  -5   4        1.06       -1.51     28.11 o
 -12  -4   4       80.19      107.52     21.61 o
 -11  -4   4       22.68       24.49     19.60 o
 -10  -4   4        1.91        2.14     27.99 o
  -9  -4   4        0.41       -1.92      4.51 o
  -8  -4   4      235.62      213.55      9.70 o
  -7  -4   4      480.48      467.68     10.14 o
  -6  -4   4      159.16      133.75      5.71 o
  -5  -4   4      752.03      736.81      7.91 o
  -4  -4   4    10576.35    11624.91     42.31 o
  -3  -4   4      191.42      193.81      6.49 o
  -2  -4   4     7103.42     8306.36     51.64 o
  -1  -4   4     3568.93     3788.94     24.19 o
   0  -4   4    14635.72    16240.85     59.20 o
   1  -4   4     4071.85     4297.03     19.92 o
   3  -4   4     1269.10     1615.79     13.31 o
   4  -4   4        3.31       18.34      5.32 o
   5  -4   4      238.61      230.86      6.83 o
   6  -4   4     1191.64     1320.39     13.77 o
   7  -4   4     1831.43     1982.97     22.54 o
   8  -4   4       40.44       43.05     13.08 o
   9  -4   4       23.31       16.99     15.25 o
  10  -4   4      346.44      420.05     20.61 o
  11  -4   4      235.92      251.16     23.05 o
  12  -4   4       19.24       15.81     23.97 o
 -12  -3   4       44.96       35.83     21.77 o
 -11  -3   4       47.35       48.22     17.29 o
 -10  -3   4        0.00       -7.70     15.40 o
  -9  -3   4       63.86       52.50     15.06 o
  -8  -3   4      396.94      331.34      9.64 o
  -7  -3   4       74.60       72.28      6.50 o
  -6  -3   4      314.45      259.05      5.62 o
  -4  -3   4       22.38       17.14      4.10 o
  -3  -3   4      197.78      202.81      4.79 o
  -2  -3   4     4729.00     4638.23     41.96 o
  -1  -3   4      606.17      648.46      8.73 o
   0  -3   4        9.19        8.40      5.02 o
   1  -3   4      187.91      175.03      5.49 o
   2  -3   4     1034.04      954.13      9.13 o
   3  -3   4      229.37      227.44      6.78 o
   4  -3   4     1605.92     1574.11     14.39 o
   5  -3   4      811.77      729.41     10.13 o
   6  -3   4      784.14      805.83     16.78 o
   7  -3   4       30.26       26.17     11.14 o
   8  -3   4      137.99       97.30     12.92 o
   9  -3   4      108.87      108.51     14.80 o
  10  -3   4        1.53        2.26     21.23 o
  11  -3   4      153.05      139.50     22.41 o
  12  -3   4       11.71       13.23     26.26 o
 -13  -2   4       32.09       39.11     24.98 o
 -12  -2   4      185.36      212.92     21.04 o
 -11  -2   4       53.97       51.46     17.57 o
 -10  -2   4      274.76      351.41     21.71 o
  -9  -2   4      296.93      318.92     19.89 o
  -8  -2   4        5.59        1.88      6.93 o
  -7  -2   4     1734.40     1783.52     13.67 o
  -6  -2   4        3.47       -0.56      4.28 o
  -4  -2   4      614.12      553.66      7.40 o
  -3  -2   4       30.81       33.16      5.08 o
  -2  -2   4     2735.69     3161.00     14.42 o
  -1  -2   4    24476.56    27585.05    132.63 o
   0  -2   4     2352.40     2533.84     24.71 o
   2  -2   4    58633.36    60935.16    365.10 o
   3  -2   4      398.58      486.10     12.34 o
   4  -2   4     9769.62    10690.59     42.11 o
   5  -2   4      734.14      710.71     13.09 o
   6  -2   4      235.67      232.41      8.38 o
   7  -2   4      182.05      145.06     11.09 o
   8  -2   4        0.60        0.05      1.38 o
   9  -2   4        1.63       11.24     17.37 o
  10  -2   4      198.68      196.27     19.06 o
  11  -2   4      197.14      226.45     21.83 o
  12  -2   4        1.08        3.43      8.44 o
 -13  -1   4        1.34        5.73     14.43 o
 -12  -1   4      107.96       83.54     18.99 o
 -11  -1   4       46.65       33.12     17.29 o
 -10  -1   4        5.60       13.64     17.14 o
  -9  -1   4       28.23       18.29     14.41 o
  -8  -1   4      223.32      248.80     10.10 o
  -7  -1   4       63.69       54.95      6.33 o
  -6  -1   4      144.99      127.89      4.89 o
  -5  -1   4      138.85      126.10      4.08 o
  -4  -1   4      842.17      765.84     10.02 o
  -3  -1   4      190.06      165.47      5.40 o
  -2  -1   4     1889.94     1933.11     25.59 o
  -1  -1   4      652.62      774.62      7.76 o
   1  -1   4      731.94      884.78      8.28 o
   2  -1   4        8.06        3.15      2.88 o
   3  -1   4      472.34      500.92      9.93 o
   4  -1   4     5311.88     5392.95     56.83 o
   5  -1   4       21.69       12.71      7.74 o
   6  -1   4     1631.08     1648.93     19.37 o
   7  -1   4      402.53      405.22     12.49 o
   8  -1   4        1.00        0.05      0.84 o
   9  -1   4       67.49       55.22     14.76 o
  10  -1   4        1.00       -1.85     13.14 o
  11  -1   4       13.94        9.47     24.65 o
  12  -1   4       52.38       51.11     25.86 o
 -13   0   4      105.95       91.39     23.35 o
 -12   0   4      171.23      223.77     21.10 o
 -11   0   4      143.75      160.75     17.85 o
 -10   0   4      169.73      210.78     17.10 o
  -9   0   4     1176.98     1334.64     24.97 o
  -8   0   4       89.70       74.70      8.78 o
  -7   0   4      260.32      302.27      6.19 o
  -6   0   4     1029.10     1072.90      8.62 o
  -5   0   4    10192.81    11705.41     32.52 o
  -4   0   4      723.10      695.83      8.95 o
  -3   0   4     5765.20     6918.66     49.54 o
  -2   0   4      570.47      721.64      6.57 o
  -1   0   4     1171.15     1061.83     17.17 o
   0   0   4    54566.96    51964.06   1408.71 o
   1   0   4    12344.13    13435.82    127.88 o
   2   0   4    19368.85    20689.92    127.71 o
   3   0   4     3501.73     3832.57     32.92 o
   4   0   4     3782.15     4153.87     22.56 o
   5   0   4      130.02      137.13      7.98 o
   6   0   4        8.26       18.43      9.62 o
   7   0   4       22.71       10.42     11.03 o
   8   0   4      100.53       73.77     12.58 o
   9   0   4       44.49       38.90     14.93 o
  10   0   4        0.51        5.40     17.31 o
  11   0   4      105.77       89.81     22.31 o
  12   0   4        5.38       16.86     25.51 o
 -13   1   4       22.27       25.68     24.84 o
 -12   1   4       29.94       25.11     20.36 o
 -11   1   4       27.05       20.48     16.91 o
 -10   1   4       58.22       49.16     14.67 o
  -9   1   4      772.39      781.07     17.49 o
  -8   1   4      166.77      150.09      9.23 o
  -7   1   4        0.77       -0.63      3.84 o
  -6   1   4       82.31       85.70      5.13 o
  -5   1   4      518.82      473.37      5.89 o
  -4   1   4        0.26        2.60      4.74 o
  -3   1   4      816.91      905.50     13.66 o
  -2   1   4     6576.44     7070.80     20.72 o
  -1   1   4      385.12      405.17     10.04 o
   0   1   4      163.33      161.89      4.22 o
   1   1   4      345.52      394.05      6.26 o
   2   1   4     2801.81     2736.46     26.93 o
   3   1   4     1694.85     1790.57     17.66 o
   4   1   4     1483.46     1550.26     21.62 o
   5   1   4     2202.07     2293.50     23.82 o
   6   1   4       12.87       18.10      9.63 o
   7   1   4      758.81      796.10     19.08 o
   8   1   4        0.15        0.11      8.10 o
   9   1   4       46.59       41.51     15.11 o
  10   1   4       75.89       57.05     17.03 o
  11   1   4       33.14       32.79     22.39 o
  12   1   4       98.49       77.50     26.78 o
 -13   2   4        4.33        6.76     23.33 o
 -12   2   4       21.80       23.76     20.96 o
 -11   2   4       25.16       34.85     17.68 o
 -10   2   4       50.76       69.58     15.07 o
  -9   2   4       46.11       19.84     10.00 o
  -8   2   4      799.16      820.73     14.22 o
  -7   2   4       57.00       54.62      7.32 o
  -6   2   4      132.12      134.08      4.56 o
  -5   2   4      886.19      790.40      9.69 o
  -4   2   4     3688.54     4111.13     21.28 o
  -2   2   4     1314.81     1309.85     13.06 o
  -1   2   4     2508.49     2517.11     18.74 o
   0   2   4     2570.26     2727.18     12.87 o
   1   2   4       62.85       70.06      4.81 o
   2   2   4     2502.46     2536.67     12.69 o
   3   2   4       78.71       87.17      3.77 o
   4   2   4     1521.19     1562.43     14.60 o
   5   2   4     1968.52     2026.76     23.25 o
   6   2   4     1718.34     1810.33     23.85 o
   7   2   4     1060.31     1088.41     21.57 o
   8   2   4      502.85      502.67     14.80 o
   9   2   4       23.95       17.19     15.46 o
  10   2   4       37.92       27.31     17.51 o
  11   2   4        8.17        7.48     22.13 o
  12   2   4       11.38       41.54     28.10 o
 -13   3   4        0.55        5.45     21.18 o
 -12   3   4       45.51       44.38     19.74 o
 -11   3   4        8.77        1.10      2.55 o
 -10   3   4      349.68      315.34     15.53 o
  -9   3   4        4.59       -0.89      8.86 o
  -8   3   4     1419.00     1448.26     18.53 o
  -7   3   4        0.88        6.35      7.09 o
  -6   3   4       36.64       34.79      5.03 o
  -5   3   4       17.95       10.65      3.26 o
  -4   3   4      781.99      792.70     11.18 o
  -3   3   4     1472.77     1402.49     18.73 o
  -2   3   4     8709.80     8304.47     35.74 o
  -1   3   4     3459.53     3353.13     24.30 o
   0   3   4       98.11       95.39      4.43 o
   1   3   4     4978.91     5232.25     33.62 o
   2   3   4     1947.80     1824.43     16.84 o
   3   3   4     1454.53     1422.97     10.67 o
   4   3   4        0.33        1.32      5.13 o
   5   3   4       87.93       80.23      8.17 o
   6   3   4      465.20      475.33     14.05 o
   7   3   4      233.37      245.08     12.31 o
   8   3   4       40.04       31.12     13.82 o
   9   3   4       23.71       30.46     16.24 o
  10   3   4      219.77      197.87     18.66 o
  11   3   4       78.67       73.72     23.75 o
 -13   4   4        6.29       13.91     23.39 o
 -12   4   4       29.59       36.89     18.92 o
 -11   4   4       50.08       46.45     18.18 o
 -10   4   4        1.98       -0.44     11.74 o
  -9   4   4      158.48      169.84     15.52 o
  -8   4   4      118.60      123.67      8.96 o
  -7   4   4     2664.22     2827.26     25.87 o
  -6   4   4      165.41      162.03      5.95 o
  -5   4   4     2071.28     2027.89     13.24 o
  -4   4   4     2651.15     2869.08     15.27 o
  -3   4   4      375.75      449.65      5.71 o
  -2   4   4      258.09      283.92      4.34 o
   0   4   4      228.11      272.93      5.63 o
   1   4   4      940.20      894.41      9.70 o
   2   4   4     4417.14     5524.83     20.86 o
   3   4   4      423.40      367.91      7.03 o
   4   4   4     2930.56     3275.19     17.77 o
   5   4   4        1.95        0.42      3.65 o
   6   4   4      529.17      508.77     13.69 o
   7   4   4     1506.99     1627.80     22.37 o
   8   4   4        0.02        5.58     18.53 o
   9   4   4       31.24       24.94     18.28 o
  10   4   4      135.06      163.79     19.21 o
  11   4   4        4.32       -0.31      7.21 o
 -12   5   4       57.32       43.66     20.99 o
 -11   5   4       48.36       44.61     18.05 o
 -10   5   4        8.72        8.19     14.28 o
  -9   5   4       85.83       79.08     11.77 o
  -8   5   4        0.16        1.87      5.06 o
  -7   5   4      478.68      493.84     10.21 o
  -6   5   4      894.29      849.37     11.43 o
  -5   5   4      647.90      605.03      7.03 o
  -4   5   4      562.96      596.02      6.65 o
  -3   5   4     5948.05     6235.44     26.41 o
  -2   5   4     1504.71     1499.37      9.60 o
  -1   5   4      918.41      936.26      9.90 o
   0   5   4       25.06       22.81      5.01 o
   1   5   4     1726.71     1869.69     13.81 o
   2   5   4     1543.18     1528.64     13.34 o
   3   5   4     2439.02     2772.82     25.27 o
   4   5   4        8.25        3.95      6.59 o
   5   5   4      265.32      243.46      9.58 o
   6   5   4        7.34       -2.67      5.33 o
   7   5   4        0.50        3.26     12.88 o
   8   5   4      913.85      975.52     19.70 o
   9   5   4        0.25       13.04     20.12 o
  10   5   4        1.10       10.29     22.86 o
  11   5   4       10.20       -0.50     15.43 o
 -12   6   4      140.94      160.64     21.86 o
 -11   6   4      396.33      402.90     18.24 o
 -10   6   4       17.41       19.22     15.74 o
  -9   6   4       64.42       65.34     12.10 o
  -8   6   4        2.84        0.21      3.50 o
  -7   6   4      809.55      828.37     12.52 o
  -6   6   4      205.64      202.09      7.13 o
  -5   6   4      548.47      495.57      6.94 o
  -4   6   4      779.43      810.18      6.91 o
  -2   6   4     2166.61     2384.98     21.09 o
  -1   6   4      162.20      144.13      4.99 o
   0   6   4     2363.57     2681.75     17.15 o
   1   6   4      379.72      445.46      8.19 o
   2   6   4      601.52      727.90     10.53 o
   3   6   4      182.89      208.68      6.74 o
   4   6   4     1059.37     1018.38     11.74 o
   5   6   4        4.43       10.09      9.78 o
   6   6   4      220.64      205.47     11.81 o
   7   6   4        6.65       11.59     16.77 o
   8   6   4      114.35       88.25     15.36 o
   9   6   4      197.68      223.24     18.12 o
  10   6   4       34.44       17.93     21.44 o
  11   6   4       37.55       44.56     28.49 o
 -12   7   4       39.77       36.47     22.08 o
 -11   7   4        5.97        4.41     17.72 o
 -10   7   4      103.18       94.53     15.65 o
  -9   7   4        5.58        5.52     11.68 o
  -8   7   4       30.10       33.22     10.75 o
  -7   7   4      180.31      192.58     10.91 o
  -6   7   4      165.11      161.83      8.75 o
  -5   7   4     1260.86     1247.30     11.63 o
  -4   7   4      212.51      232.36      5.92 o
  -3   7   4       19.87       15.10      5.34 o
  -2   7   4       75.66       75.38      6.14 o
  -1   7   4       95.93       93.81      5.73 o
   0   7   4       32.39       33.51      5.92 o
   1   7   4      146.51      115.72      6.81 o
   2   7   4       18.22       17.56      7.94 o
   3   7   4        0.00        0.93      4.09 o
   4   7   4       66.51       52.58      8.01 o
   5   7   4       49.56       40.72     10.44 o
   6   7   4        3.65        2.34     14.38 o
   7   7   4      318.11      299.52     14.35 o
   8   7   4       31.96       25.15     17.39 o
   9   7   4       65.76       67.40     19.32 o
  10   7   4        7.83        0.00     11.50 o
 -12   8   4       86.19       85.68     23.24 o
 -11   8   4       47.33       50.79     20.05 o
 -10   8   4      339.03      315.35     16.65 o
  -9   8   4      120.85      115.40     13.28 o
  -8   8   4      364.14      364.50     12.38 o
  -7   8   4      177.28      155.70     10.72 o
  -6   8   4      763.00      757.03     12.18 o
  -5   8   4     1338.81     1457.32     15.40 o
  -4   8   4     1404.72     1676.91     14.78 o
  -3   8   4     2826.39     3030.18     22.15 o
  -2   8   4     3316.55     3687.02     32.78 o
  -1   8   4       24.75       17.40      7.56 o
   0   8   4     3054.09     3293.50     21.77 o
   1   8   4      165.85      129.30      8.06 o
   2   8   4     1784.17     2175.99     18.50 o
   3   8   4      359.81      366.13      8.80 o
   4   8   4      234.56      203.20      9.88 o
   5   8   4      129.23      111.04     11.34 o
   6   8   4     2184.60     2471.03     28.64 o
   7   8   4      613.06      629.81     21.49 o
   8   8   4      143.70       96.08     17.29 o
   9   8   4      462.31      517.22     19.67 o
  10   8   4       84.96      105.91     23.83 o
 -11   9   4       12.48       16.97     20.55 o
 -10   9   4       22.50       20.64     17.70 o
  -9   9   4       69.79       68.57     14.08 o
  -8   9   4       30.57       22.74     12.96 o
  -7   9   4       51.45       44.96     11.92 o
  -6   9   4     1142.19     1081.04     16.35 o
  -5   9   4       11.08       20.50      8.59 o
  -4   9   4      616.54      634.37     11.24 o
  -3   9   4       14.16        8.20      8.32 o
  -2   9   4        0.01       -0.17      6.54 o
  -1   9   4      200.65      172.69      8.90 o
   0   9   4       31.29       20.41      9.20 o
   1   9   4      243.06      249.53     10.11 o
   2   9   4        4.91        3.57      9.76 o
   3   9   4       22.81       14.39      8.83 o
   4   9   4       10.48        4.84      7.65 o
   5   9   4      200.47      231.72     11.95 o
   6   9   4      140.96      152.63     14.61 o
   7   9   4        5.69        5.96     10.25 o
   8   9   4      132.89      133.00     18.56 o
   9   9   4        8.01       13.71     21.83 o
 -11  10   4      247.45      302.59     21.86 o
 -10  10   4       34.45       35.47     18.06 o
  -9  10   4       18.31       18.75     15.64 o
  -8  10   4        1.29        3.75     12.05 o
  -7  10   4        0.07        1.02      3.52 o
  -6  10   4      522.74      434.97     11.52 o
  -5  10   4        8.77       17.50     10.72 o
  -4  10   4      323.19      344.46     11.22 o
  -3  10   4      536.49      492.89     10.80 o
  -2  10   4     3630.38     4143.21     40.40 o
  -1  10   4     4131.99     4505.86     30.62 o
   0  10   4     3711.40     4186.29     30.09 o
   1  10   4      648.74      663.82     15.32 o
   2  10   4       13.75       13.30     11.16 o
   3  10   4      874.34      962.50     13.98 o
   4  10   4      894.18      894.16     15.81 o
   5  10   4       36.68       24.04     14.37 o
   6  10   4       25.95       20.21     16.16 o
   7  10   4       78.66       84.29     18.09 o
   8  10   4      225.54      222.77     21.30 o
   9  10   4        3.41        1.91     13.11 o
 -10  11   4       25.69       33.84     19.30 o
  -9  11   4       28.20       30.68     16.97 o
  -8  11   4       68.39       71.61     15.26 o
  -7  11   4        3.70       10.11     14.05 o
  -6  11   4        4.86       -1.20      6.97 o
  -5  11   4      233.92      211.13     12.09 o
  -4  11   4        0.13        4.65      9.19 o
  -3  11   4        0.89        4.86     10.68 o
  -2  11   4      587.50      544.28     13.54 o
  -1  11   4       13.82        2.78      7.21 o
   0  11   4      105.56      106.39     11.47 o
   1  11   4      752.85      758.15     17.09 o
   2  11   4      139.59      111.13     12.92 o
   3  11   4        0.95        0.24      3.26 o
   4  11   4      156.23      152.53     14.00 o
   5  11   4        0.61        0.58      4.32 o
   6  11   4       65.85       43.92     17.44 o
   7  11   4       17.10       19.83     19.07 o
   8  11   4       19.27       20.61     22.60 o
 -10  12   4       45.04       52.90     20.63 o
  -9  12   4       22.30        5.96     19.86 o
  -8  12   4      102.40       79.07     18.62 o
  -7  12   4      113.56      104.83     16.80 o
  -6  12   4        8.62        4.96     20.97 o
  -5  12   4      176.91      165.16     13.33 o
  -4  12   4       30.06       14.63     14.20 o
  -3  12   4       62.03       63.90     12.42 o
  -2  12   4      127.22      142.02     17.34 o
  -1  12   4     1585.35     1805.41     26.34 o
   0  12   4      845.53      862.58     17.42 o
   1  12   4      586.44      602.34     15.38 o
   2  12   4      272.30      259.41     14.00 o
   3  12   4        6.88       -0.39      7.46 o
   4  12   4       57.87       55.59     16.55 o
   5  12   4      100.69       64.77     19.00 o
   6  12   4      220.49      184.78     19.75 o
   7  12   4      101.48      102.17     20.24 o
   8  12   4       77.32       71.46     24.11 o
  -9  13   4       98.96      111.63     23.81 o
  -8  13   4        3.26        0.51      4.69 o
  -7  13   4        5.06        5.64     22.75 o
  -6  13   4        1.71        0.61      6.33 o
  -5  13   4       46.33       40.85     15.77 o
  -4  13   4        4.07        4.01     16.48 o
  -3  13   4      530.91      565.06     14.95 o
  -2  13   4      144.66      141.31     13.80 o
  -1  13   4       99.99       74.32     14.38 o
   0  13   4       37.14       52.16     17.21 o
   1  13   4      190.70      161.41     14.89 o
   2  13   4       10.07        9.16     15.86 o
   3  13   4        2.27        3.95     13.81 o
   4  13   4       15.87       11.48     18.60 o
   5  13   4       86.93       67.96     21.08 o
   6  13   4       39.07       30.98     23.92 o
   7  13   4       16.35       17.81     26.25 o
  -8  14   4        0.70        1.32      5.12 o
  -7  14   4        4.05        4.33     10.53 o
  -6  14   4        6.89        4.36      8.05 o
  -5  14   4      283.20      306.56     17.51 o
  -4  14   4       65.72       81.87     17.77 o
  -3  14   4      759.44      710.81     20.59 o
  -2  14   4       35.86       24.12     15.86 o
  -1  14   4      546.21      545.29     16.05 o
   0  14   4        8.96       12.19     16.62 o
   1  14   4      143.69      138.92     16.66 o
   2  14   4       11.40       15.09     17.30 o
   3  14   4      107.25       82.14     18.41 o
   4  14   4      409.94      416.12     21.39 o
   5  14   4        3.12        0.98      4.99 o
   6  14   4      658.35      738.89     25.61 o
  -7  15   4        2.31       -0.62      7.91 o
  -6  15   4        8.29        8.95     21.53 o
  -5  15   4        2.82       14.61     21.68 o
  -4  15   4       95.22       88.31     21.22 o
  -3  15   4        0.33        6.95     21.25 o
  -2  15   4      141.27      153.90     17.84 o
  -1  15   4        1.21       12.21     17.85 o
   0  15   4        0.03        1.10     13.67 o
   1  15   4       54.17       57.91     19.24 o
   2  15   4        3.54       -1.86      9.41 o
   3  15   4        6.27        1.84     16.73 o
   4  15   4        4.84       -3.16      9.85 o
   5  15   4        0.00        0.35      8.56 o
  -6  16   4        0.02       10.37     30.84 o
  -5  16   4       19.33       31.36     24.14 o
  -4  16   4       42.24       41.53     23.78 o
  -3  16   4       18.14       22.71     22.26 o
  -2  16   4        0.15       -1.57     20.73 o
  -1  16   4      602.90      711.90     21.38 o
   0  16   4        0.08        3.06     15.15 o
   1  16   4      880.31     1014.48     27.41 o
   2  16   4       14.97        7.06     32.83 o
   3  16   4       33.21       -0.27      5.65 o
  -4  17   4       31.53       29.67     25.51 o
  -3  17   4       70.65       80.56     25.09 o
  -2  17   4        6.61        8.58     19.85 o
  -1  17   4        0.88        4.41     10.96 o
   0  17   4        0.01        2.30     25.81 o
   1  17   4        7.61       27.18     24.30 o
  -3 -17   5        0.12       -1.05      4.90 o
  -2 -17   5      141.80      170.79     21.25 o
  -1 -17   5       24.58       35.60     25.29 o
   0 -17   5       74.57       84.02     25.78 o
   1 -17   5        3.61       11.29     26.78 o
   2 -17   5      223.08      239.42     24.86 o
   3 -17   5        1.75       13.46     22.78 o
  -5 -16   5       62.23       71.09     23.42 o
  -4 -16   5        0.23       -0.87      3.83 o
  -3 -16   5      519.74      592.75     18.57 o
  -2 -16   5       35.42       44.40     20.56 o
  -1 -16   5      207.18      216.43     22.15 o
   0 -16   5       55.68       71.45     23.87 o
   1 -16   5       56.18       56.93     21.65 o
   2 -16   5        2.81       -4.84     14.09 o
   3 -16   5       21.11       16.99     23.89 o
   4 -16   5       42.09       54.96     22.10 o
   5 -16   5        6.13        7.51     23.53 o
  -6 -15   5        0.12       -4.36     16.11 o
  -5 -15   5      116.07      115.65     19.80 o
  -4 -15   5       36.51       32.62     20.01 o
  -3 -15   5        2.63        4.03      4.98 o
  -2 -15   5       84.66       88.02     16.68 o
  -1 -15   5       73.16       66.93     21.44 o
   0 -15   5        1.45        1.07      4.88 o
   1 -15   5       26.84       12.81      8.89 o
   2 -15   5        5.74        7.65     22.30 o
   3 -15   5       86.74       73.04     19.42 o
   4 -15   5        3.79        0.32      2.05 o
   5 -15   5        6.66       13.44     21.05 o
   6 -15   5       15.54       15.50     23.88 o
  -7 -14   5        1.30       -1.39     16.58 o
  -6 -14   5       28.55       30.23     20.00 o
  -5 -14   5       18.30        7.17     14.83 o
  -4 -14   5       15.09       20.81     16.07 o
  -3 -14   5       24.11        7.44     13.33 o
  -2 -14   5        1.33        1.60     12.11 o
  -1 -14   5      140.97      130.78     16.90 o
   0 -14   5      253.52      260.09     14.67 o
   1 -14   5      262.69      231.57     16.26 o
   2 -14   5       56.60       53.17     19.81 o
   3 -14   5      476.91      472.09     17.01 o
   4 -14   5        0.32        1.66     19.50 o
   5 -14   5        3.11       15.20     18.75 o
   6 -14   5      127.66      119.30     20.40 o
   7 -14   5       23.95       27.33     22.63 o
  -8 -13   5       21.65       14.51     23.41 o
  -7 -13   5       39.77       46.16     19.98 o
  -6 -13   5      138.40      158.95     17.12 o
  -5 -13   5      236.05      226.42     15.83 o
  -4 -13   5      300.05      331.96     14.04 o
  -3 -13   5      188.96      180.77     13.21 o
  -2 -13   5       27.74       18.81     12.84 o
  -1 -13   5       82.99       66.65     14.66 o
   0 -13   5       21.17       22.49     13.03 o
   1 -13   5       28.09       33.97     14.54 o
   2 -13   5       77.71       83.74     17.86 o
   3 -13   5       11.12        7.13      8.33 o
   4 -13   5        0.88       -5.00     23.54 o
   5 -13   5      364.95      413.61     15.12 o
   6 -13   5        0.69        1.97      3.93 o
   7 -13   5       61.80       51.84     20.07 o
   8 -13   5      106.84      100.64     26.18 o
  -9 -12   5       10.70       -0.21      5.34 o
  -8 -12   5      125.54      140.64     19.57 o
  -7 -12   5      173.61      162.37     16.28 o
  -6 -12   5      418.05      436.62     14.65 o
  -5 -12   5        1.22       -6.24     13.49 o
  -4 -12   5      626.23      639.98     16.78 o
  -3 -12   5     1230.93     1382.82     22.00 o
  -2 -12   5        6.32        2.42      5.36 o
  -1 -12   5       34.17       27.51     11.62 o
   0 -12   5      746.41      783.37     14.64 o
   1 -12   5     2218.40     2547.08     24.13 o
   2 -12   5      446.06      480.11     17.05 o
   3 -12   5       93.66       57.16     14.18 o
   4 -12   5       18.40        3.21      3.44 o
   5 -12   5       20.52       15.61     14.01 o
   6 -12   5        9.20        2.73      4.30 o
   7 -12   5       35.01       13.26     17.00 o
   8 -12   5       59.91       43.80     23.71 o
   9 -12   5      116.16      117.25     31.53 o
 -10 -11   5        3.91       -8.81     48.49 o
  -9 -11   5        0.98        4.72     13.29 o
  -8 -11   5      237.36      238.21     22.67 o
  -7 -11   5       85.79       76.52     16.77 o
  -6 -11   5       23.52       25.73     12.18 o
  -5 -11   5      426.43      397.34     10.47 o
  -4 -11   5       99.19       82.04     10.08 o
  -3 -11   5      261.87      233.23      9.80 o
  -2 -11   5      108.73       99.60     10.32 o
  -1 -11   5      220.29      193.57     10.21 o
   0 -11   5       43.20       35.59     10.03 o
   1 -11   5        6.90        5.20      3.98 o
   2 -11   5       39.02       37.56     12.74 o
   3 -11   5       81.04       56.91     13.33 o
   4 -11   5        1.99        1.54      6.56 o
   5 -11   5       83.32       61.48     13.09 o
   6 -11   5      331.18      348.08     13.98 o
   7 -11   5        7.68        3.09     11.07 o
   8 -11   5       24.04       11.36     19.34 o
   9 -11   5        6.35       10.84     39.10 o
 -10 -10   5        4.87        3.94     18.93 o
  -9 -10   5       93.07       76.80     18.72 o
  -8 -10   5      483.76      473.18     19.37 o
  -7 -10   5      333.60      309.02     17.30 o
  -6 -10   5      340.41      367.49     11.44 o
  -5 -10   5      184.15      175.30      9.04 o
  -4 -10   5      578.54      630.55     10.36 o
  -3 -10   5      326.87      304.48      8.26 o
  -2 -10   5     2417.85     2756.82     20.77 o
  -1 -10   5       19.57       21.21      9.75 o
   0 -10   5      179.96      164.81      9.89 o
   1 -10   5      135.36      134.46     11.04 o
   2 -10   5     2374.34     2656.83     25.57 o
   3 -10   5     1251.48     1483.00     17.87 o
   4 -10   5     1290.27     1401.48     18.14 o
   5 -10   5      121.15       90.02     11.99 o
   6 -10   5       89.50       85.08     12.57 o
   7 -10   5      397.26      425.35     13.46 o
   8 -10   5       42.04       25.47     16.56 o
   9 -10   5       15.87       17.35     23.96 o
  10 -10   5       75.87       70.86     32.95 o
 -11  -9   5        8.98       20.36     28.65 o
 -10  -9   5       22.58       12.60     18.95 o
  -9  -9   5      108.69       98.41     16.22 o
  -8  -9   5       16.15       19.30     15.35 o
  -7  -9   5      775.31      806.40     14.97 o
  -6  -9   5     1516.43     1552.37     18.36 o
  -5  -9   5        0.28        0.42      6.78 o
  -4  -9   5     1542.75     1623.43     14.08 o
  -3  -9   5        0.19       -0.24      1.28 o
  -2  -9   5        1.60        0.67      3.89 o
  -1  -9   5      879.03      792.75     12.92 o
   0  -9   5      147.14      147.34      7.48 o
   1  -9   5      296.59      277.38      8.65 o
   2  -9   5      202.83      158.73      7.81 o
   3  -9   5        0.04       -1.15      3.59 o
   4  -9   5      346.81      331.79     10.59 o
   5  -9   5      336.55      296.38     11.06 o
   6  -9   5       82.32       64.66     11.05 o
   7  -9   5       25.53       24.95     12.02 o
   8  -9   5       93.28       86.41     14.80 o
   9  -9   5       23.79       22.61     22.65 o
  10  -9   5       26.42       21.18     31.94 o
 -11  -8   5      112.78      123.23     24.17 o
 -10  -8   5      135.51      134.26     20.23 o
  -9  -8   5      692.67      705.77     35.26 o
  -8  -8   5      368.32      381.55     12.59 o
  -7  -8   5      209.95      185.83     10.44 o
  -6  -8   5     3566.63     3852.04     26.44 o
  -5  -8   5       85.63       67.71      9.11 o
  -4  -8   5      445.86      384.87      8.30 o
  -3  -8   5      544.25      525.93     12.34 o
  -2  -8   5      604.27      587.15      8.91 o
  -1  -8   5     4224.27     4989.70     24.57 o
   0  -8   5     5779.17     6398.95     49.72 o
   1  -8   5     1775.81     1894.13     15.93 o
   2  -8   5     1929.99     2025.45     22.25 o
   3  -8   5     3505.81     3875.81     21.22 o
   4  -8   5        6.06       10.72      8.84 o
   5  -8   5     1091.71     1238.55     13.54 o
   6  -8   5      385.00      396.18     10.68 o
   7  -8   5       25.11       24.70     11.46 o
   8  -8   5      941.99      987.28     17.67 o
   9  -8   5      395.78      435.46     21.88 o
  10  -8   5        0.27       14.52     24.67 o
  11  -8   5      190.94      208.83     35.01 o
 -11  -7   5       44.22       38.26     21.18 o
 -10  -7   5        2.26       -4.92     55.70 o
  -9  -7   5        0.50        0.70      2.75 o
  -8  -7   5      406.30      421.18     12.15 o
  -7  -7   5        7.99        5.28     10.62 o
  -6  -7   5        6.80        6.37      8.03 o
  -5  -7   5       12.90        3.28      5.02 o
  -4  -7   5       61.27       37.44      6.93 o
  -3  -7   5       62.67       44.14      7.08 o
  -2  -7   5      288.91      260.61      6.27 o
  -1  -7   5        4.54        0.79      3.17 o
   0  -7   5       44.14       32.12      7.44 o
   1  -7   5       49.85       36.66      6.57 o
   2  -7   5      878.63      813.50      9.95 o
   3  -7   5      285.42      254.56      7.12 o
   4  -7   5        0.02       -2.64      5.28 o
   5  -7   5       91.28       73.52      8.62 o
   6  -7   5     1240.23     1190.06     14.91 o
   7  -7   5       11.83       12.17     10.63 o
   8  -7   5       15.00        6.78     14.41 o
   9  -7   5        5.67        0.89      3.36 o
  10  -7   5        2.92        3.26     12.48 o
  11  -7   5       34.98       37.41     34.23 o
 -12  -6   5        0.00        0.87     23.69 o
 -11  -6   5       12.97       12.08     24.09 o
 -10  -6   5      325.06      362.43     17.55 o
  -9  -6   5      111.13      103.49     12.63 o
  -8  -6   5     1229.50     1348.90     19.36 o
  -7  -6   5     3317.49     3794.64     29.21 o
  -6  -6   5      779.00      760.52     12.66 o
  -5  -6   5       22.14       11.96      6.54 o
  -4  -6   5       49.32       48.48      6.83 o
  -3  -6   5       50.01       32.09      6.16 o
  -2  -6   5     5439.48     6317.17     26.61 o
  -1  -6   5     4835.82     5335.22     22.87 o
   0  -6   5      166.80      156.89      6.71 o
   1  -6   5     6348.06     6959.02     40.92 o
   2  -6   5     1787.82     1852.09     13.43 o
   3  -6   5     4439.96     4919.21     26.39 o
   4  -6   5      760.46      776.55     11.46 o
   5  -6   5     2546.36     2730.31     19.34 o
   6  -6   5      699.19      761.98     13.83 o
   7  -6   5       16.66       13.52     10.28 o
   8  -6   5       17.15       18.44     14.55 o
   9  -6   5      757.35      832.94     18.44 o
  10  -6   5      233.65      230.35     22.75 o
  11  -6   5       75.35       77.09     32.46 o
 -12  -5   5        9.13        9.22     22.51 o
 -11  -5   5       43.38       20.63     13.28 o
 -10  -5   5       22.35        8.79      9.10 o
  -9  -5   5      125.46      108.47     13.90 o
  -8  -5   5      104.00       92.37      9.87 o
  -7  -5   5       98.33       80.50      8.67 o
  -6  -5   5      777.72      782.59     10.15 o
  -5  -5   5       35.83       26.84      6.05 o
  -4  -5   5     1631.61     1593.45     15.55 o
  -3  -5   5        4.20        1.47      4.80 o
  -2  -5   5      853.81      884.79      9.34 o
  -1  -5   5       43.74       47.59      6.00 o
   0  -5   5       58.80       54.96      5.93 o
   1  -5   5       62.84       68.09      5.67 o
   2  -5   5      769.12      821.65      9.11 o
   3  -5   5       41.01       40.79      5.44 o
   4  -5   5     1104.71     1082.28     11.79 o
   5  -5   5       79.32       41.34      6.93 o
   6  -5   5      216.04      164.33      8.56 o
   7  -5   5       31.98       18.25     11.15 o
   8  -5   5      165.40      188.13     12.54 o
   9  -5   5      154.36      137.20     14.48 o
  10  -5   5       21.94       18.04     20.76 o
  11  -5   5       43.06       40.94     25.53 o
 -12  -4   5       61.86       78.89     22.01 o
 -11  -4   5       88.70       77.30     18.22 o
 -10  -4   5       33.01       21.41     16.64 o
  -9  -4   5      204.41      210.07     12.08 o
  -8  -4   5     1344.98     1523.84     16.79 o
  -7  -4   5      289.40      285.70      9.42 o
  -6  -4   5     3267.91     3514.73     23.16 o
  -5  -4   5     7438.18     8633.49     37.82 o
  -4  -4   5     1220.18     1552.64     12.32 o
  -3  -4   5     9550.30    10880.87     56.12 o
  -2  -4   5      133.78      112.77      5.76 o
  -1  -4   5     4065.89     4454.61     31.14 o
   0  -4   5       34.11       18.24      4.46 o
   1  -4   5     6114.63     6685.62     31.74 o
   2  -4   5     2521.46     2626.49     14.34 o
   3  -4   5     3335.31     3513.87     19.59 o
   4  -4   5     1704.12     1824.07     14.32 o
   5  -4   5      728.77      720.41      9.78 o
   6  -4   5      316.52      297.14      8.59 o
   7  -4   5       10.93       24.51     12.42 o
   8  -4   5       30.45       19.07     15.81 o
   9  -4   5        4.55       -2.01     10.51 o
  10  -4   5       26.93       41.94     21.79 o
  11  -4   5        0.31       -2.15     25.18 o
 -12  -3   5       66.06       64.90     20.99 o
 -11  -3   5       45.80       36.34     17.76 o
 -10  -3   5        3.10       -5.89     11.78 o
  -9  -3   5       98.86       84.71     12.56 o
  -8  -3   5      193.60      163.25      9.85 o
  -7  -3   5      152.33      134.95      6.65 o
  -6  -3   5      393.51      346.15      9.19 o
  -5  -3   5      307.81      243.95      5.56 o
  -4  -3   5       63.23       61.15      4.85 o
  -3  -3   5      393.68      444.39      6.96 o
  -1  -3   5      283.27      310.26      5.60 o
   0  -3   5       95.47       84.01      5.05 o
   1  -3   5      400.97      438.10      7.18 o
   2  -3   5     2205.20     2535.20     22.59 o
   3  -3   5        3.79        5.59      5.52 o
   4  -3   5      290.23      217.88      7.59 o
   5  -3   5     1037.08      929.26     14.50 o
   6  -3   5      519.47      496.89     10.59 o
   7  -3   5       71.14       71.03     11.68 o
   8  -3   5       29.84       26.14     13.86 o
   9  -3   5      141.16      157.08     15.70 o
  10  -3   5       30.04       20.99     20.97 o
  11  -3   5        5.58        7.84     19.61 o
 -13  -2   5      215.23      302.13     22.53 o
 -12  -2   5       13.54       16.14     20.63 o
 -11  -2   5        8.64        1.07     20.23 o
 -10  -2   5      258.40      191.81     13.78 o
  -9  -2   5      510.30      451.24     15.59 o
  -8  -2   5      266.36      258.02      9.91 o
  -7  -2   5      319.41      328.58      9.84 o
  -6  -2   5       29.57       28.90      5.69 o
  -5  -2   5     2105.93     2200.77     20.36 o
  -4  -2   5    17859.26    21000.76     95.67 o
  -3  -2   5    15156.34    18007.70     52.19 o
  -2  -2   5    21484.26    24800.29     76.32 o
  -1  -2   5     1533.04     1750.14     13.80 o
   0  -2   5      601.21      770.70      8.65 o
   1  -2   5     7972.45     9272.76     55.54 o
   2  -2   5     2255.12     2360.76     12.63 o
   3  -2   5    10840.87    12072.39     41.53 o
   4  -2   5       34.47       40.31      7.21 o
   5  -2   5      139.97      100.75      8.01 o
   6  -2   5      789.70      841.32     15.30 o
   7  -2   5        0.75       -3.65      7.30 o
   8  -2   5      176.94      159.68     13.77 o
   9  -2   5       71.11       69.01     15.65 o
  10  -2   5        0.33       11.06     17.80 o
  11  -2   5      135.35      120.92     23.92 o
 -13  -1   5        0.08       -0.22     18.22 o
 -12  -1   5       25.18       19.04     19.73 o
 -11  -1   5       38.72       29.76     16.32 o
 -10  -1   5       18.64        0.93     10.72 o
  -9  -1   5      111.25      107.00     12.18 o
  -8  -1   5      174.80      161.16      7.89 o
  -7  -1   5       70.03       69.27      6.37 o
  -6  -1   5      392.85      371.20      5.94 o
  -5  -1   5      199.10      210.28      4.70 o
  -4  -1   5     1766.02     1764.21     14.89 o
  -3  -1   5       38.08       37.63      4.01 o
  -2  -1   5     1383.96     1418.80     17.82 o
  -1  -1   5      301.76      369.50      6.88 o
   0  -1   5      391.78      374.95      9.83 o
   1  -1   5      144.05      120.96      4.73 o
   2  -1   5     2938.02     3075.33     20.21 o
   3  -1   5      133.58      129.80      8.03 o
   4  -1   5     1084.97     1038.88     12.56 o
   5  -1   5      522.70      508.02     10.59 o
   6  -1   5      141.74      116.58     10.32 o
   7  -1   5      462.33      425.19     14.43 o
   8  -1   5      126.65       99.55     13.44 o
   9  -1   5        0.01        6.66     18.80 o
  10  -1   5        1.43        0.08      2.65 o
  11  -1   5      213.68      214.30     23.63 o
 -13   0   5       74.94       75.29     21.61 o
 -12   0   5        0.25        3.45     12.14 o
 -11   0   5      139.69      191.04     17.15 o
 -10   0   5        4.82        7.81     15.54 o
  -9   0   5      111.85       85.56     11.16 o
  -8   0   5       56.90       52.31      7.99 o
  -7   0   5     1946.55     2077.28     14.40 o
  -6   0   5      379.44      372.57      7.54 o
  -5   0   5     7182.28     8529.18     40.59 o
  -4   0   5     1055.21      944.55      5.92 o
  -3   0   5     1919.36     2219.31     11.63 o
  -2   0   5     4933.56     5333.84     19.29 o
  -1   0   5      299.15      314.85      5.52 o
   0   0   5    35713.46    39700.16    758.27 o
   1   0   5     1216.28     1405.19     12.35 o
   2   0   5     5810.82     6267.02     32.76 o
   3   0   5      495.07      609.51     11.48 o
   4   0   5      579.49      602.45     10.20 o
   5   0   5       14.87       16.82      8.18 o
   6   0   5      379.25      330.57     11.53 o
   7   0   5      642.71      628.78     15.22 o
   8   0   5       55.25       47.69     13.51 o
   9   0   5       21.90       24.67     15.72 o
  10   0   5      256.59      264.84     17.98 o
  11   0   5      245.62      272.46     23.65 o
 -13   1   5       14.80       11.75     23.15 o
 -12   1   5        0.11        2.78     16.58 o
 -11   1   5        0.20        0.41      1.39 o
 -10   1   5       29.06       -2.49      4.97 o
  -9   1   5      549.22      524.46     12.38 o
  -8   1   5      781.43      775.78     13.08 o
  -7   1   5       62.92       53.70      6.32 o
  -6   1   5       16.68       14.76      4.53 o
  -5   1   5     2540.74     2448.52     50.84 o
  -4   1   5      239.29      187.71      7.73 o
  -3   1   5      385.13      358.50     10.45 o
  -2   1   5     1424.01     1289.44     14.03 o
  -1   1   5      594.39      572.44      6.11 o
   0   1   5      455.53      540.31      8.26 o
   1   1   5      411.07      443.45      7.40 o
   2   1   5        1.39       10.07      4.50 o
   3   1   5      550.93      520.47      8.92 o
   4   1   5      714.20      639.45     10.50 o
   5   1   5     1006.53     1096.69     16.44 o
   6   1   5     2203.94     2273.03     23.37 o
   7   1   5      252.34      242.41     17.75 o
   8   1   5      325.44      290.16     13.70 o
   9   1   5        2.01        4.20     16.56 o
  10   1   5       57.87       36.96     18.16 o
  11   1   5       95.92       96.85     24.27 o
 -13   2   5        0.93        1.36     16.30 o
 -12   2   5       63.07       80.38     19.37 o
 -11   2   5       13.47       17.42     16.13 o
 -10   2   5     1448.87     1714.47     34.28 o
  -9   2   5      446.49      411.76     14.94 o
  -8   2   5      243.53      229.99      8.52 o
  -7   2   5     1794.16     1872.49     18.51 o
  -6   2   5     2465.86     2418.28     21.55 o
  -5   2   5     1338.55     1416.72      6.82 o
  -4   2   5       33.18       68.31      7.40 o
  -3   2   5      587.60      634.14      6.13 o
  -2   2   5      217.73      163.72      4.82 o
   0   2   5     2607.94     2739.57     14.23 o
   1   2   5      160.83      127.94      4.18 o
   2   2   5     2664.57     2599.79     23.71 o
   3   2   5      673.68      730.52      7.53 o
   4   2   5     4352.26     4654.61     46.54 o
   5   2   5       43.81       43.19      8.53 o
   6   2   5        7.80        0.50      3.26 o
   7   2   5      371.42      389.86     13.19 o
   8   2   5      418.63      424.29     14.24 o
   9   2   5        7.48        7.74     16.89 o
  10   2   5        3.03       -2.01     11.19 o
  11   2   5       53.71       45.79     24.38 o
 -13   3   5        1.36        9.42     22.95 o
 -12   3   5       47.03       39.60     19.62 o
 -11   3   5       24.59       25.14     16.24 o
 -10   3   5      310.92      278.68     14.65 o
  -9   3   5      160.68      136.87     11.56 o
  -8   3   5      967.81      969.95     15.32 o
  -7   3   5      985.77      966.49     11.52 o
  -6   3   5       70.55       69.56      4.79 o
  -5   3   5      677.79      643.68     11.23 o
  -4   3   5      126.79      122.90      4.35 o
  -3   3   5     2924.38     2991.33     21.75 o
  -2   3   5     2664.45     2645.78     20.61 o
  -1   3   5     1571.58     1560.92     10.11 o
   0   3   5        0.00        2.81      4.63 o
   1   3   5      955.32      906.66      8.71 o
   2   3   5      286.49      308.75      6.15 o
   3   3   5       41.90       43.00      5.01 o
   4   3   5     1839.50     2024.81     12.15 o
   5   3   5      769.66      799.07     13.24 o
   6   3   5      248.32      255.68     13.12 o
   7   3   5      241.47      230.05     12.68 o
   8   3   5      342.36      323.70     17.59 o
   9   3   5        8.42        2.34      7.64 o
  10   3   5       75.36       69.76     19.33 o
  11   3   5       29.38       37.31     25.66 o
 -13   4   5      224.41      258.68     26.39 o
 -12   4   5       23.67       25.32     18.35 o
 -11   4   5        9.99        5.47      5.33 o
 -10   4   5       71.48       63.80     13.56 o
  -9   4   5      171.89      165.30     10.43 o
  -8   4   5      349.10      338.26      9.02 o
  -7   4   5     3343.10     3632.78     21.77 o
  -6   4   5      655.70      701.03     11.13 o
  -5   4   5     2586.25     2836.56     18.70 o
  -4   4   5     2957.06     3397.50     16.69 o
  -3   4   5     4828.75     5393.05     24.35 o
  -2   4   5     5479.39     6879.08     41.28 o
  -1   4   5     1576.08     1639.51     10.35 o
   0   4   5     5074.66     5848.65     21.80 o
   1   4   5       29.57       23.63      5.19 o
   2   4   5     3454.94     3675.17     18.23 o
   3   4   5       57.46       53.07      5.19 o
   4   4   5     2298.49     2305.42     23.49 o
   5   4   5      129.82      116.63      8.98 o
   6   4   5     4734.84     5049.73     49.60 o
   7   4   5      478.99      544.35     17.62 o
   8   4   5      197.55      174.25     15.35 o
   9   4   5       26.88       23.52     19.24 o
  10   4   5      360.07      394.06     22.80 o
  11   4   5      297.01      321.89     27.06 o
 -12   5   5       47.65       38.38     20.63 o
 -11   5   5        0.03       -0.08     10.65 o
 -10   5   5      191.14      196.68     13.73 o
  -9   5   5      768.20      811.13     19.01 o
  -8   5   5      465.01      478.40      9.98 o
  -7   5   5     1442.36     1501.98     19.55 o
  -6   5   5       10.06        7.81      6.14 o
  -5   5   5     1837.27     1877.80     11.14 o
  -4   5   5     1161.71     1213.15     10.54 o
  -3   5   5     5172.28     5642.48     33.82 o
  -2   5   5     2036.18     1986.43     14.29 o
  -1   5   5      234.68      236.39      5.28 o
   0   5   5       95.27      110.10      5.59 o
   1   5   5       13.36       19.11      5.68 o
   2   5   5     2648.62     2726.73     16.90 o
   3   5   5       63.74       74.04      6.37 o
   4   5   5       85.01       90.13      7.21 o
   5   5   5      154.38      145.73      9.83 o
   6   5   5      370.58      393.62     13.47 o
   7   5   5      169.14      143.26     14.29 o
   8   5   5      139.73      137.93     16.00 o
   9   5   5       47.12       43.99     18.26 o
  10   5   5       32.49       22.33     21.18 o
  11   5   5       10.29       12.01     35.23 o
 -12   6   5       60.18       58.21     21.14 o
 -11   6   5        0.94        4.10     20.71 o
 -10   6   5       55.39       43.74     15.76 o
  -9   6   5      159.99      171.08     11.75 o
  -8   6   5     1689.59     1835.29     25.65 o
  -7   6   5     1173.43     1286.53     13.04 o
  -6   6   5        0.29        0.34      1.66 o
  -5   6   5     2562.92     2796.24     15.83 o
  -4   6   5     1098.46     1081.74     11.28 o
  -3   6   5      805.54      988.33      8.43 o
  -2   6   5      398.38      495.36      6.94 o
  -1   6   5     1292.58     1370.58     11.59 o
   0   6   5      470.77      397.41      7.21 o
   1   6   5       33.67       36.76      6.10 o
   2   6   5     2009.25     2108.16     21.95 o
   3   6   5     2778.05     3146.31     19.49 o
   4   6   5     4748.55     4974.93     25.03 o
   5   6   5     1283.29     1341.58     23.20 o
   6   6   5      928.04      971.15     18.35 o
   7   6   5     1538.61     1635.45     28.55 o
   8   6   5       11.85       14.62     17.35 o
   9   6   5      136.91      163.95     19.71 o
  10   6   5       20.41       26.50     22.28 o
 -12   7   5        2.00       -0.35      1.68 o
 -11   7   5       13.33        3.70     17.57 o
 -10   7   5        7.71       11.69     16.15 o
  -9   7   5        2.03        0.12      2.05 o
  -8   7   5      154.65      136.55     10.73 o
  -7   7   5      227.50      189.70      9.51 o
  -6   7   5     1107.04     1120.63     15.69 o
  -5   7   5      587.28      573.91      9.13 o
  -4   7   5      520.28      522.07      8.03 o
  -3   7   5        0.06        0.51      2.25 o
  -2   7   5      134.29      143.35      5.73 o
  -1   7   5        5.94        7.40      7.06 o
   0   7   5      159.35      145.23      6.26 o
   1   7   5      563.50      545.90     12.93 o
   2   7   5      105.16       95.28      7.91 o
   3   7   5        3.44       -0.29      6.41 o
   4   7   5      280.98      276.01     10.18 o
   5   7   5        1.73       13.98     12.45 o
   6   7   5      131.67      127.20     14.19 o
   7   7   5      986.66     1089.40     20.97 o
   8   7   5       78.39       65.11     17.66 o
   9   7   5       92.98      107.64     19.96 o
  10   7   5       22.72       20.52     24.26 o
 -12   8   5        4.77       14.02     22.77 o
 -11   8   5      146.13      153.79     19.48 o
 -10   8   5        0.15        4.52     13.87 o
  -9   8   5        4.59        9.17     11.05 o
  -8   8   5      465.23      514.76     13.34 o
  -7   8   5       51.37       50.14     10.56 o
  -6   8   5        2.12       15.41     12.38 o
  -5   8   5      803.48      799.63     14.23 o
  -4   8   5      190.79      196.82      8.66 o
  -3   8   5     2145.64     2334.64     17.58 o
  -2   8   5      476.16      421.26      9.01 o
  -1   8   5      419.21      490.21     10.69 o
   0   8   5      247.19      234.19      7.88 o
   1   8   5       89.66       97.26      8.19 o
   2   8   5      534.91      439.03     10.18 o
   3   8   5        0.86       -0.16      5.67 o
   4   8   5     1069.49     1051.07     15.92 o
   5   8   5       37.14       31.98     11.42 o
   6   8   5      187.00      185.67     14.46 o
   7   8   5      107.81      101.68     16.68 o
   8   8   5      131.68      141.33     18.98 o
   9   8   5      137.51      105.90     21.78 o
  10   8   5      182.88      230.22     25.55 o
 -11   9   5       28.40       32.86     21.03 o
 -10   9   5       12.38        4.50     12.61 o
  -9   9   5      105.43       91.14     13.82 o
  -8   9   5       74.10       57.69     12.97 o
  -7   9   5       14.34       12.04     11.81 o
  -6   9   5     1248.95     1305.86     18.89 o
  -5   9   5      120.58       95.50      9.66 o
  -4   9   5      114.06      110.79      9.55 o
  -3   9   5       23.86        8.90      8.55 o
  -2   9   5       17.15       16.73      9.22 o
  -1   9   5        0.09       -2.01      7.29 o
   0   9   5       51.11       29.03      9.28 o
   1   9   5      228.47      190.44     10.30 o
   2   9   5       57.30       33.74     10.48 o
   3   9   5       15.23       16.33      9.82 o
   4   9   5       14.34       12.40     12.00 o
   5   9   5       99.86       82.69     13.17 o
   6   9   5       17.04       22.60     15.99 o
   7   9   5        7.27        3.42     13.48 o
   8   9   5        2.19       -1.30      2.60 o
   9   9   5        7.00       13.31     23.90 o
 -11  10   5       24.34       18.98     22.09 o
 -10  10   5        9.26        2.17     14.37 o
  -9  10   5       16.32       15.86     15.64 o
  -8  10   5        0.50        7.08     14.34 o
  -7  10   5       45.68       48.52     12.98 o
  -6  10   5       20.91       21.31     13.24 o
  -5  10   5     1624.53     1672.84     22.41 o
  -4  10   5       56.51       69.45     10.18 o
  -3  10   5     3297.83     3665.89     24.81 o
  -2  10   5      114.97      114.89      9.99 o
  -1  10   5      349.21      377.95     12.11 o
   0  10   5     1624.42     1705.97     20.60 o
   1  10   5      457.46      420.60     12.78 o
   2  10   5       84.46       57.75     11.25 o
   3  10   5      230.61      280.02     11.05 o
   4  10   5       37.40       41.20     13.70 o
   5  10   5       15.38        8.95     15.60 o
   6  10   5      187.94      177.89     16.71 o
   7  10   5        2.00        5.46     17.47 o
   8  10   5      434.12      561.43     22.06 o
   9  10   5        0.80        0.47      5.44 o
 -10  11   5       66.50       66.82     18.38 o
  -9  11   5       20.39       18.56     16.87 o
  -8  11   5      130.14      122.65     15.41 o
  -7  11   5        2.61        6.70     13.01 o
  -6  11   5       34.11       25.45     15.69 o
  -5  11   5      116.47      110.28     12.77 o
  -4  11   5        7.35       -3.43      8.92 o
  -3  11   5       23.82       26.29     11.61 o
  -2  11   5       58.13       33.44     11.81 o
  -1  11   5        3.75       -2.28      7.65 o
   0  11   5      353.03      334.05     12.80 o
   1  11   5      346.95      313.78     12.41 o
   2  11   5      177.99      160.45     13.55 o
   3  11   5       15.88       23.50     13.12 o
   4  11   5       10.13        9.50     15.53 o
   5  11   5        1.60        6.20     23.07 o
   6  11   5        0.20        7.57     23.70 o
   7  11   5       24.86       35.42     21.51 o
   8  11   5       18.75       26.31     23.53 o
 -10  12   5        6.81       13.42     21.49 o
  -9  12   5       29.38       33.28     18.03 o
  -8  12   5        4.07       14.02     19.40 o
  -7  12   5      245.29      204.81     18.42 o
  -6  12   5      199.56      143.88     15.47 o
  -5  12   5      725.56      735.49     20.17 o
  -4  12   5       67.86       69.88     14.00 o
  -3  12   5     3785.88     4243.98     38.51 o
  -2  12   5      488.51      498.21     14.14 o
  -1  12   5      172.53      185.71     12.76 o
   0  12   5     2122.18     2317.62     26.03 o
   1  12   5       47.38       48.07     14.11 o
   2  12   5        0.25        1.35     17.62 o
   3  12   5       39.09       21.84     15.15 o
   4  12   5       52.66       38.23     16.06 o
   5  12   5       74.00       56.65     19.65 o
   6  12   5      338.02      334.31     21.92 o
   7  12   5      221.79      252.25     24.77 o
  -9  13   5       70.84       92.70     22.84 o
  -8  13   5        0.93        0.01      4.20 o
  -7  13   5        0.00       -2.65     14.61 o
  -6  13   5        2.59        6.11     20.41 o
  -5  13   5        2.67       -0.02      2.88 o
  -4  13   5        1.50        8.80     17.36 o
  -3  13   5      134.18      127.51     16.77 o
  -2  13   5       55.38       52.47     14.73 o
  -1  13   5        0.96        4.88     12.61 o
   0  13   5        5.32        2.54     12.20 o
   1  13   5      235.66      231.30     15.40 o
   2  13   5       21.92       16.70     16.59 o
   3  13   5        0.52       -1.36      3.34 o
   4  13   5      107.14       80.34     17.14 o
   5  13   5       52.31       47.16     21.80 o
   6  13   5       56.30       42.33     23.86 o
  -8  14   5        6.41        9.86     24.16 o
  -7  14   5       45.56       48.78     22.87 o
  -6  14   5       21.87       16.32     20.64 o
  -5  14   5      234.19      229.65     17.04 o
  -4  14   5       48.45       49.93     19.02 o
  -3  14   5      480.25      574.38     19.27 o
  -2  14   5      371.15      345.42     16.50 o
  -1  14   5      916.38      961.19     19.75 o
   0  14   5      620.52      697.13     20.95 o
   1  14   5        0.24        4.75     17.73 o
   2  14   5       27.94       18.25     18.78 o
   3  14   5      203.47      216.91     18.26 o
   4  14   5      142.89      101.28     21.53 o
   5  14   5       46.89       20.21     24.46 o
  -7  15   5        0.38        0.75     17.02 o
  -6  15   5        0.49       -1.37     11.59 o
  -5  15   5        1.04        0.53     19.14 o
  -4  15   5       98.49       68.25     21.00 o
  -3  15   5       58.45       55.43     20.82 o
  -2  15   5      149.69      136.72     20.86 o
  -1  15   5       56.84       54.57     18.74 o
   0  15   5        0.32        3.65     16.51 o
   1  15   5       12.76        9.32     22.82 o
   2  15   5        9.12        0.57     21.32 o
   3  15   5        1.76        3.15      5.51 o
   4  15   5      121.46      124.16     26.04 o
  -5  16   5      386.32      429.77     23.66 o
  -4  16   5        6.41        4.29     15.66 o
  -3  16   5       91.42      110.80     24.44 o
  -2  16   5       98.05       84.78     23.59 o
  -1  16   5       30.39       33.46     21.87 o
   0  16   5        0.71        5.64     25.56 o
   1  16   5       11.48       15.41     22.72 o
   2  16   5        2.76        8.75     26.33 o
   3  16   5       17.04       16.77     22.88 o
  -2  17   5        0.00        9.86     56.44 o
  -1  17   5       12.30       15.24     27.30 o
   0  17   5       43.09       49.31     24.29 o
  -2 -17   6       66.46       86.69     23.25 o
  -1 -17   6        3.52       19.18     20.21 o
   0 -17   6        0.73       20.72     26.11 o
   1 -17   6       15.21       36.06     30.92 o
   2 -17   6       71.59       83.43     28.90 o
  -5 -16   6        8.71        2.72     16.14 o
  -4 -16   6      201.87      204.26     20.84 o
  -3 -16   6       39.86       38.02     18.47 o
  -2 -16   6      437.57      462.72     18.26 o
  -1 -16   6      208.91      247.01     22.72 o
   0 -16   6      525.16      565.37     21.93 o
   1 -16   6      199.64      267.42     29.11 o
   2 -16   6        7.52       11.31     20.55 o
   3 -16   6        0.07        3.61     18.98 o
   4 -16   6        0.71       -0.15     24.81 o
  -6 -15   6        0.96        7.22     22.17 o
  -5 -15   6       13.80       18.29     20.96 o
  -4 -15   6      131.81      119.90     19.23 o
  -3 -15   6        8.23        8.40     14.40 o
  -2 -15   6        2.27       15.08     16.55 o
  -1 -15   6       51.57       52.40     18.42 o
   0 -15   6       69.11       60.93     21.52 o
   1 -15   6      169.92      160.00     24.74 o
   2 -15   6        0.21       -1.73     13.84 o
   3 -15   6      133.44      150.08     19.51 o
   4 -15   6        4.03        0.81     17.91 o
   5 -15   6        0.30        2.29     17.53 o
   6 -15   6        0.02        2.92     22.68 o
  -7 -14   6       70.74       79.95     24.25 o
  -6 -14   6       53.44       49.23     20.20 o
  -5 -14   6        1.24       -2.12      7.43 o
  -4 -14   6      294.16      290.05     15.43 o
  -3 -14   6        5.44       -0.16     10.81 o
  -2 -14   6     1094.10     1251.76     21.50 o
  -1 -14   6      436.84      506.24     17.46 o
   0 -14   6       31.04       24.94     16.21 o
   1 -14   6      709.52      796.61     29.68 o
   2 -14   6       26.66       24.80     17.34 o
   3 -14   6      127.09      143.40     17.71 o
   4 -14   6       79.76       85.38     19.18 o
   5 -14   6       41.87       28.69     20.15 o
   6 -14   6        0.26        6.18     29.11 o
   7 -14   6      421.77      414.74     23.59 o
  -8 -13   6       11.12        0.20      4.72 o
  -7 -13   6        7.36       -5.53     17.04 o
  -6 -13   6       32.80       12.06     18.40 o
  -5 -13   6      517.86      535.92     16.60 o
  -4 -13   6       11.80       16.21     14.35 o
  -3 -13   6      281.44      259.43     12.94 o
  -2 -13   6      107.27      100.87     13.30 o
  -1 -13   6      203.45      219.40     14.96 o
   0 -13   6       61.23       53.17     14.78 o
   1 -13   6       14.76       17.66     18.40 o
   2 -13   6      416.76      433.17     15.55 o
   3 -13   6       19.20       15.60     16.19 o
   4 -13   6       24.96       18.96     15.89 o
   5 -13   6       23.28       42.14     18.47 o
   6 -13   6        3.14        9.24     24.75 o
   7 -13   6       22.86       12.19     21.54 o
   8 -13   6       41.98       32.19     27.10 o
  -9 -12   6      107.60      111.18     22.64 o
  -8 -12   6       37.48       22.59     22.45 o
  -7 -12   6       43.24       33.21     18.12 o
  -6 -12   6        3.79        4.17      9.18 o
  -5 -12   6       10.84        0.57      5.14 o
  -4 -12   6        0.11        5.38     13.62 o
  -3 -12   6     1156.16     1370.84     18.65 o
  -2 -12   6      599.64      632.33     13.86 o
  -1 -12   6      286.91      265.94     13.38 o
   0 -12   6      637.36      574.96     13.63 o
   1 -12   6      804.29      872.85     17.68 o
   2 -12   6      711.19      729.03     17.19 o
   3 -12   6       38.72       40.70     14.82 o
   4 -12   6       17.61       12.07     15.03 o
   5 -12   6      154.24      144.03     15.57 o
   6 -12   6       61.79       44.55     17.22 o
   7 -12   6       80.23       63.69     19.48 o
   8 -12   6      108.22      118.13     22.41 o
  -9 -11   6       27.84        5.44     14.32 o
  -8 -11   6      298.00      295.96     18.39 o
  -7 -11   6      146.79      149.18     15.17 o
  -6 -11   6       27.72       24.91     12.68 o
  -5 -11   6      516.69      496.78     10.77 o
  -4 -11   6      187.50      165.85     10.56 o
  -3 -11   6      296.89      274.02      9.90 o
  -2 -11   6        0.00       -0.20      4.59 o
  -1 -11   6       75.31       69.95     11.83 o
   0 -11   6       13.11        9.74      8.92 o
   1 -11   6      676.08      650.75     15.76 o
   2 -11   6      196.07      164.22     11.67 o
   3 -11   6       10.69        5.67     20.86 o
   4 -11   6      100.54       78.56     12.20 o
   5 -11   6      395.94      351.22     13.46 o
   6 -11   6      156.06      128.35     16.46 o
   7 -11   6      121.83       96.43     21.40 o
   8 -11   6       65.37       57.69     20.73 o
   9 -11   6       56.16       62.71     32.40 o
 -10 -10   6      341.92      395.35     27.20 o
  -9 -10   6        0.14        1.32     28.30 o
  -8 -10   6       27.86       25.55     18.64 o
  -7 -10   6      108.32      117.26     13.79 o
  -6 -10   6      138.25      142.17     11.09 o
  -5 -10   6       70.18       51.65      9.64 o
  -4 -10   6      430.74      492.10      9.64 o
  -3 -10   6      426.76      437.57     10.45 o
  -2 -10   6      149.41      185.93      8.60 o
  -1 -10   6     1025.76     1024.23     12.83 o
   0 -10   6       14.87       14.53      9.53 o
   1 -10   6      597.01      614.10     17.06 o
   2 -10   6      119.06      116.82     10.79 o
   3 -10   6      651.26      641.37     13.55 o
   4 -10   6      178.92      168.54     11.39 o
   5 -10   6        2.41        1.88     11.72 o
   6 -10   6       31.15       29.91     15.58 o
   7 -10   6        3.44       10.80     17.74 o
   8 -10   6        0.37       -0.25      3.27 o
   9 -10   6      103.83      117.63     30.47 o
 -11  -9   6        0.47        8.51     35.67 o
 -10  -9   6        2.51        5.25     32.61 o
  -9  -9   6       54.84       57.39     22.20 o
  -8  -9   6       56.58       60.75     16.82 o
  -7  -9   6      364.50      354.88     15.06 o
  -6  -9   6      580.61      575.05     16.12 o
  -5  -9   6       30.56       14.07      9.64 o
  -4  -9   6     1377.47     1394.66     14.54 o
  -3  -9   6       14.23        9.08      9.03 o
  -2  -9   6      394.45      325.60     10.09 o
  -1  -9   6      310.07      308.56      9.08 o
   0  -9   6       42.27       29.55      9.41 o
   1  -9   6      339.26      313.79      9.61 o
   2  -9   6      247.20      200.24      8.84 o
   3  -9   6      181.46      143.51      8.05 o
   4  -9   6        0.45       -0.11      1.54 o
   5  -9   6      227.91      209.91     11.37 o
   6  -9   6      102.01      111.53     12.65 o
   7  -9   6      188.77      163.68     14.10 o
   8  -9   6       52.52       38.33     20.24 o
   9  -9   6       59.38       49.13     29.59 o
  10  -9   6        0.83        0.88     10.84 o
 -11  -8   6        1.91        2.08     26.84 o
 -10  -8   6       74.40       94.86     20.78 o
  -9  -8   6       91.68       91.49     15.20 o
  -8  -8   6      390.25      357.51     13.17 o
  -7  -8   6      404.22      394.83     13.75 o
  -6  -8   6     2776.93     3145.55     21.77 o
  -5  -8   6      280.07      240.60      9.21 o
  -4  -8   6      349.33      362.79      9.21 o
  -3  -8   6      838.02      909.18     12.14 o
  -2  -8   6       94.23       83.20      7.60 o
  -1  -8   6       50.41       48.57      7.72 o
   0  -8   6        0.10        5.02      8.46 o
   1  -8   6      130.39      116.06      7.92 o
   2  -8   6      136.88      124.01      8.61 o
   3  -8   6      370.18      351.68      8.44 o
   4  -8   6     1287.49     1527.76     14.54 o
   5  -8   6        0.01        0.75      4.31 o
   6  -8   6      345.22      334.57     10.09 o
   7  -8   6      303.88      281.75     13.32 o
   8  -8   6       12.86       16.69     20.04 o
   9  -8   6      787.39      819.36     23.36 o
  10  -8   6        0.04        6.24     32.85 o
 -11  -7   6       43.85       27.94     20.97 o
 -10  -7   6        0.87        1.21     26.04 o
  -9  -7   6       23.38       33.23     15.33 o
  -8  -7   6      539.64      591.75     13.01 o
  -7  -7   6       72.15       59.07     10.49 o
  -6  -7   6        2.86        0.00      1.84 o
  -5  -7   6        0.38       -0.08      2.26 o
  -4  -7   6        0.50        0.18      4.75 o
  -3  -7   6       38.58       32.97      7.10 o
  -2  -7   6      289.46      217.00      6.37 o
  -1  -7   6      331.64      267.14      8.45 o
   0  -7   6       51.19       29.28      7.27 o
   1  -7   6      128.24       97.03      7.73 o
   2  -7   6      160.63      132.74      7.66 o
   3  -7   6        8.63        0.09      2.20 o
   4  -7   6      406.16      375.84      8.54 o
   5  -7   6      362.08      366.18      9.79 o
   6  -7   6      745.93      712.36     12.68 o
   7  -7   6       22.63       24.37     13.02 o
   8  -7   6      115.53      121.58     19.38 o
   9  -7   6      344.26      346.05     20.76 o
  10  -7   6       61.69       83.09     31.84 o
 -12  -6   6        4.55       10.89     24.00 o
 -11  -6   6      193.75      195.54     21.28 o
 -10  -6   6       43.04       46.73     18.25 o
  -9  -6   6     1338.82     1481.70     40.60 o
  -8  -6   6      207.66      172.30     10.71 o
  -7  -6   6     1675.57     1786.55     21.38 o
  -6  -6   6      119.93      111.88      9.18 o
  -5  -6   6       14.26       17.66      7.31 o
  -4  -6   6        1.17       -0.10      5.12 o
  -3  -6   6     1014.71     1093.29     11.58 o
  -2  -6   6      875.42      919.46      9.96 o
  -1  -6   6     3150.63     3528.41     32.84 o
   0  -6   6     2995.68     3342.83     25.00 o
   1  -6   6     2286.05     2411.85     17.20 o
   2  -6   6     4010.30     4431.23     21.71 o
   3  -6   6      556.32      506.33      8.97 o
   4  -6   6     2266.94     2471.97     16.51 o
   5  -6   6      334.74      315.41     11.18 o
   6  -6   6       18.66        5.17      4.80 o
   7  -6   6      549.70      611.47     12.24 o
   8  -6   6      271.44      243.66     15.76 o
   9  -6   6      131.03      132.80     20.71 o
  10  -6   6        2.49       11.42     37.34 o
  11  -6   6       55.39       73.04     34.37 o
 -12  -5   6       46.12       42.33     22.29 o
 -11  -5   6        1.13       -3.01     20.65 o
 -10  -5   6        6.00       16.51     14.42 o
  -9  -5   6      128.23      115.85     12.84 o
  -8  -5   6      109.83       96.30     12.08 o
  -7  -5   6      274.69      273.93     12.60 o
  -6  -5   6      280.18      241.46      9.07 o
  -5  -5   6      501.41      470.17      9.65 o
  -4  -5   6     1941.75     1943.15     16.76 o
  -3  -5   6        4.05        0.82      1.46 o
  -2  -5   6      592.37      512.49      8.61 o
  -1  -5   6        0.19       -0.11      2.97 o
   0  -5   6       12.33       13.06      5.82 o
   1  -5   6       72.19       69.81      6.17 o
   2  -5   6     2979.05     3208.72     19.36 o
   3  -5   6      332.84      292.31      6.68 o
   4  -5   6        3.63        9.13      5.65 o
   5  -5   6      985.81      973.86     11.71 o
   6  -5   6       79.41       49.41      9.03 o
   7  -5   6        1.21        4.30      9.29 o
   8  -5   6        7.10       18.86     15.35 o
   9  -5   6       34.06       17.43     20.56 o
  10  -5   6       53.66       58.79     29.21 o
  11  -5   6        0.01       16.22     33.08 o
 -12  -4   6      105.41      116.92     20.90 o
 -11  -4   6      227.91      234.50     24.19 o
 -10  -4   6      283.74      287.93     14.87 o
  -9  -4   6      405.48      481.31     16.85 o
  -8  -4   6      587.59      540.84     13.36 o
  -7  -4   6      937.63     1017.13     13.05 o
  -6  -4   6       52.38       43.83      6.82 o
  -5  -4   6      310.58      302.05      7.04 o
  -4  -4   6     3508.55     4184.43     17.96 o
  -3  -4   6     1201.55     1331.35     11.40 o
  -1  -4   6      104.38       98.74      6.42 o
   0  -4   6     2077.70     1846.14     13.41 o
   1  -4   6     4647.58     5052.86     25.54 o
   2  -4   6     3416.87     3597.17     22.33 o
   3  -4   6     3488.69     4085.94     19.80 o
   4  -4   6      594.84      590.85      9.41 o
   5  -4   6      929.67     1018.52     19.51 o
   6  -4   6      707.12      683.93     12.65 o
   7  -4   6        3.66        3.87     10.05 o
   8  -4   6        0.06       -0.43      7.34 o
   9  -4   6      581.99      651.09     17.84 o
  10  -4   6       86.29       60.60     22.92 o
  11  -4   6      311.24      400.02     35.74 o
 -12  -3   6       27.14       23.85     22.14 o
 -11  -3   6       54.78       49.22     17.29 o
 -10  -3   6       28.80       23.14     14.33 o
  -9  -3   6      112.21       92.29     11.39 o
  -8  -3   6      274.43      261.26     10.32 o
  -7  -3   6      126.06      118.88      7.90 o
  -6  -3   6       26.82       30.38      6.35 o
  -5  -3   6     1848.41     1890.97     19.78 o
  -4  -3   6     1694.18     1708.32     14.49 o
  -3  -3   6        1.49        2.70      5.78 o
  -2  -3   6      240.17      267.99      5.50 o
  -1  -3   6      671.28      682.83      8.12 o
   0  -3   6      888.31      933.11      8.89 o
   1  -3   6     2130.38     2186.69     16.08 o
   2  -3   6      209.03      211.36      5.32 o
   3  -3   6     1363.96     1413.36     14.62 o
   4  -3   6      558.60      508.86      8.71 o
   5  -3   6       92.83       90.70      9.03 o
   6  -3   6      226.00      219.89      9.58 o
   7  -3   6      450.05      432.83     13.37 o
   8  -3   6       89.93       66.02     14.15 o
   9  -3   6       29.57       38.93     16.81 o
  10  -3   6       68.54       44.49     21.71 o
  11  -3   6       78.37       69.12     31.36 o
 -13  -2   6      113.19      140.78     21.68 o
 -12  -2   6        0.03        1.94     21.79 o
 -11  -2   6      352.16      392.77     16.86 o
 -10  -2   6      675.58      624.16     15.06 o
  -9  -2   6     1791.15     1851.75     31.04 o
  -8  -2   6      499.07      492.39     12.34 o
  -7  -2   6     2290.64     2461.86     26.49 o
  -6  -2   6     1317.02     1453.75     17.37 o
  -5  -2   6       20.64       37.01      6.36 o
  -4  -2   6      116.00      134.64      4.92 o
  -3  -2   6     5793.74     6420.18     40.83 o
  -2  -2   6     8064.69     9106.89     40.31 o
   0  -2   6     4397.17     4440.05     19.16 o
   1  -2   6     7971.64     8845.85     25.99 o
   2  -2   6     5590.03     6109.70     35.43 o
   3  -2   6     1445.95     1420.45     16.25 o
   4  -2   6     1530.25     1536.66     19.55 o
   5  -2   6      141.84      123.67      8.84 o
   6  -2   6      323.04      395.29     15.81 o
   7  -2   6        8.64        1.22      4.89 o
   8  -2   6       34.51       27.20     14.40 o
   9  -2   6      169.05      161.06     16.15 o
  10  -2   6      333.58      357.68     21.93 o
  11  -2   6      315.20      326.64     30.40 o
 -13  -1   6        2.52        0.85     12.16 o
 -12  -1   6       29.45       25.46     19.20 o
 -11  -1   6        0.03       -3.72     15.34 o
 -10  -1   6        3.35       19.37     12.38 o
  -9  -1   6       30.73       28.08     10.59 o
  -8  -1   6       11.76        4.72      5.28 o
  -7  -1   6       72.49       61.51      6.53 o
  -6  -1   6     1511.10     1435.36     19.39 o
  -5  -1   6      369.60      374.87      7.81 o
  -4  -1   6     5036.74     4911.95     67.52 o
  -3  -1   6       32.52       29.76      3.91 o
  -2  -1   6      606.45      598.29     10.65 o
  -1  -1   6      141.93      113.69      4.09 o
   0  -1   6      427.91      359.57      6.74 o
   1  -1   6      418.06      400.13      6.82 o
   2  -1   6       89.31       60.54      5.39 o
   3  -1   6      346.06      257.78      9.49 o
   4  -1   6      124.07      114.67      7.47 o
   5  -1   6     2351.27     2527.11     33.25 o
   6  -1   6       20.19       15.93     10.86 o
   7  -1   6      208.28      172.13     12.20 o
   8  -1   6      309.40      316.89     13.93 o
   9  -1   6       49.68       45.85     16.34 o
  10  -1   6        6.09        2.31     13.47 o
  11  -1   6        2.19       -5.91     15.36 o
 -13   0   6       32.38       31.03     21.02 o
 -12   0   6        3.26        0.52      2.70 o
 -11   0   6      603.87      642.35     32.07 o
 -10   0   6        8.33       22.49     11.79 o
  -9   0   6      797.56      913.82     14.73 o
  -8   0   6     1224.11     1315.17     14.01 o
  -7   0   6      308.15      284.40      7.62 o
  -6   0   6     1381.55     1596.54      9.47 o
  -5   0   6     5883.34     6648.07     31.78 o
  -4   0   6        7.61        4.01      2.39 o
  -3   0   6     2117.98     2132.52     13.11 o
  -2   0   6       30.04       30.00      3.83 o
  -1   0   6     1630.36     1697.88     10.48 o
   0   0   6     2853.64     3024.64     14.76 o
   1   0   6       66.26       66.05      4.87 o
   2   0   6     3747.41     3833.92     22.36 o
   3   0   6     5681.44     6116.31     33.95 o
   4   0   6       10.25       -1.85      3.78 o
   5   0   6      419.73      400.98     10.54 o
   6   0   6      455.13      470.79     13.16 o
   7   0   6      420.74      438.44     13.82 o
   8   0   6      161.99      147.99     13.87 o
   9   0   6        0.62        2.97      7.78 o
  10   0   6      202.50      193.51     18.75 o
  11   0   6       42.03       44.34     30.42 o
 -13   1   6        0.22       -3.70     22.78 o
 -12   1   6        5.72        3.73     16.06 o
 -11   1   6        3.24        3.37     19.49 o
 -10   1   6       99.60      101.19     12.23 o
  -9   1   6       84.15       59.29      9.28 o
  -8   1   6     1208.55     1229.12     17.68 o
  -7   1   6      175.84      154.86      5.76 o
  -6   1   6      447.37      435.23      6.46 o
  -5   1   6     1479.95     1516.44     30.15 o
  -4   1   6      727.28      748.05     12.42 o
  -3   1   6      698.39      750.51     12.40 o
  -2   1   6       65.01       42.35      3.64 o
  -1   1   6      764.74      811.23      6.71 o
   0   1   6      741.08      706.09      7.96 o
   1   1   6      449.14      478.40      6.63 o
   2   1   6      400.67      366.03      6.83 o
   3   1   6      582.84      622.35      9.70 o
   4   1   6     1948.42     1931.61     17.40 o
   5   1   6      697.94      714.38     12.56 o
   6   1   6     2312.03     2347.35     23.82 o
   7   1   6      192.42      169.54     12.57 o
   8   1   6        6.89        2.52      5.11 o
   9   1   6      129.72       97.93     16.97 o
  10   1   6      168.48      152.93     18.95 o
  11   1   6        8.79       12.73     32.38 o
 -13   2   6        5.26        1.15     19.35 o
 -12   2   6       69.17       63.64     18.02 o
 -11   2   6        0.04        9.24     16.49 o
 -10   2   6      787.24      929.78     17.43 o
  -9   2   6      338.65      317.13     10.44 o
  -8   2   6      139.51      133.87      7.24 o
  -7   2   6      516.33      461.83      8.22 o
  -6   2   6      531.52      534.65      6.76 o
  -5   2   6      753.15      640.42     12.74 o
  -4   2   6     2430.72     2644.99     29.11 o
  -3   2   6      211.15      204.24      4.86 o
  -2   2   6      755.01      769.79      7.75 o
  -1   2   6      314.07      242.50      5.49 o
   0   2   6     6775.70     7861.21     25.74 o
   1   2   6        5.08        4.22      2.95 o
   2   2   6      481.20      530.73      7.90 o
   3   2   6      318.79      332.15      6.26 o
   4   2   6     2125.98     2196.40     15.29 o
   5   2   6     1417.45     1481.96     17.16 o
   6   2   6     1377.28     1364.89     17.71 o
   7   2   6      246.29      268.39     13.41 o
   8   2   6       77.15       67.06     15.42 o
   9   2   6      463.33      472.41     17.30 o
  10   2   6        1.33       -2.42     13.17 o
  11   2   6      160.58      138.47     23.04 o
 -13   3   6        1.98        7.05     24.24 o
 -12   3   6        4.73        9.04     13.89 o
 -11   3   6        9.56       15.69     15.62 o
 -10   3   6      401.28      399.28     12.82 o
  -9   3   6      606.61      632.56     16.66 o
  -8   3   6      594.57      583.58     14.55 o
  -7   3   6     1516.95     1593.00     19.34 o
  -6   3   6      295.66      252.49      7.16 o
  -5   3   6      224.73      207.27      4.02 o
  -4   3   6        5.36        2.69      2.64 o
  -3   3   6      722.73      615.81      6.46 o
  -2   3   6      181.53      162.66      4.52 o
  -1   3   6       45.39       40.07      4.21 o
   0   3   6      170.57      159.60      5.60 o
   1   3   6      187.61      153.84      4.93 o
   2   3   6      137.92      109.62      5.08 o
   3   3   6      529.54      516.26      7.74 o
   4   3   6      141.65      137.92      6.93 o
   5   3   6     1456.75     1432.70     17.27 o
   6   3   6        0.55       -3.04      6.08 o
   7   3   6      429.09      395.36     13.66 o
   8   3   6      367.75      328.22     15.80 o
   9   3   6       88.94       85.52     17.83 o
  10   3   6       22.77        5.38      6.98 o
  11   3   6      255.79      279.96     25.05 o
 -12   4   6       28.91       46.09     17.68 o
 -11   4   6      240.93      237.77     14.90 o
 -10   4   6      293.85      293.41     12.88 o
  -9   4   6        0.87        1.80      2.99 o
  -8   4   6     1221.40     1368.64     13.70 o
  -7   4   6     8694.53     9566.31     40.82 o
  -6   4   6      156.86      148.04      5.26 o
  -5   4   6      394.49      356.15      7.23 o
  -4   4   6      635.72      775.37      7.44 o
  -3   4   6      182.68      181.32      4.87 o
  -2   4   6      839.12     1059.32     10.04 o
  -1   4   6      453.92      482.75      6.68 o
   0   4   6      389.94      408.02      7.54 o
   2   4   6     8007.65     8957.63     27.01 o
   3   4   6      355.16      355.31      6.99 o
   4   4   6     4984.41     5543.85     33.92 o
   5   4   6      407.49      410.34     11.43 o
   6   4   6       35.49       29.08     11.73 o
   7   4   6       11.74        1.06      7.33 o
   8   4   6      466.24      479.86     17.03 o
   9   4   6        6.89        5.68     12.37 o
  10   4   6        2.89        9.50     15.17 o
  11   4   6       15.82        7.99     22.41 o
 -12   5   6       67.63       50.33     19.42 o
 -11   5   6       12.75       18.39     17.23 o
 -10   5   6      189.60      184.68     13.45 o
  -9   5   6      911.22      976.98     13.48 o
  -8   5   6      658.88      668.28     10.55 o
  -7   5   6      534.70      512.41      8.84 o
  -6   5   6       18.42       14.60      6.05 o
  -5   5   6      480.27      473.63      8.30 o
  -4   5   6      486.41      490.97      6.96 o
  -3   5   6      280.86      340.60      5.97 o
  -2   5   6     2488.66     2481.11     13.49 o
  -1   5   6      297.52      303.31      6.16 o
   0   5   6       49.05       51.00      6.20 o
   1   5   6      737.69      665.63     10.40 o
   2   5   6       81.26       61.71      6.84 o
   3   5   6      966.14     1016.37     10.56 o
   4   5   6     1184.80     1232.25     13.64 o
   5   5   6       44.40       27.75     11.01 o
   6   5   6       27.21       21.70     12.92 o
   7   5   6       34.29       27.60     15.63 o
   8   5   6       63.00       43.81     17.12 o
   9   5   6      114.26       94.46     19.93 o
  10   5   6        3.34        5.21     15.27 o
 -12   6   6        0.07        2.20     22.94 o
 -11   6   6       16.26       16.66     18.18 o
 -10   6   6      239.24      251.82     15.20 o
  -9   6   6      231.24      219.73     12.45 o
  -8   6   6     1775.80     1904.14     17.90 o
  -7   6   6      268.00      256.55      8.06 o
  -6   6   6      179.45      159.71      6.73 o
  -5   6   6     1449.36     1538.01     13.36 o
  -4   6   6      194.10      177.51      5.88 o
  -3   6   6       16.79        6.99      5.29 o
  -2   6   6       62.04       59.80      5.49 o
  -1   6   6      358.99      346.57      7.33 o
   0   6   6      226.90      247.98      7.20 o
   1   6   6     1804.87     2075.86     15.12 o
   2   6   6      689.46      734.81     13.56 o
   3   6   6      393.82      404.36      9.06 o
   4   6   6     2656.20     2859.32     26.15 o
   5   6   6        0.57        0.67      7.83 o
   6   6   6      236.92      211.20     13.87 o
   7   6   6      346.34      331.58     15.92 o
   8   6   6        2.22       -1.57     11.80 o
   9   6   6        5.69       21.09     21.61 o
  10   6   6      199.72      208.78     24.40 o
 -12   7   6        0.00       -3.41     18.57 o
 -11   7   6        3.24        0.01     16.00 o
 -10   7   6       15.13       21.05     15.87 o
  -9   7   6       14.47       16.43     12.02 o
  -8   7   6       84.22       67.74     10.45 o
  -7   7   6       37.97       33.59      9.38 o
  -6   7   6      725.53      724.34     14.39 o
  -5   7   6        0.10        2.19      8.79 o
  -4   7   6      177.30      142.26      6.42 o
  -3   7   6      780.53      761.73     10.68 o
  -2   7   6       84.62       64.46      6.37 o
  -1   7   6      656.63      623.80     11.86 o
   0   7   6      214.45      221.02      7.59 o
   1   7   6      812.18      809.33     11.74 o
   2   7   6     1048.42      996.56     13.65 o
   3   7   6       94.75       96.85      8.49 o
   4   7   6      254.54      233.64     10.62 o
   5   7   6        2.64        0.30      8.81 o
   6   7   6        2.79       17.08     15.47 o
   7   7   6       67.12       54.14     16.90 o
   8   7   6      228.43      249.46     19.39 o
   9   7   6        5.72       10.24     20.60 o
  10   7   6       19.82       24.13     24.59 o
 -12   8   6       11.83       15.63     22.43 o
 -11   8   6        0.38       -1.09      4.10 o
 -10   8   6        3.45       -0.08      3.05 o
  -9   8   6      370.67      390.46     14.84 o
  -8   8   6      178.92      208.40     11.39 o
  -7   8   6      809.40      790.72     17.15 o
  -6   8   6       33.81       23.13      9.94 o
  -5   8   6      696.92      715.26     16.46 o
  -4   8   6      866.11      877.73     15.04 o
  -3   8   6      762.78      726.84     10.99 o
  -2   8   6        4.13       -1.08      5.21 o
  -1   8   6      268.63      267.84     13.07 o
   0   8   6     4008.06     4367.37     24.20 o
   1   8   6     1977.93     2147.97     21.02 o
   2   8   6     3687.31     3972.50     44.11 o
   3   8   6      207.14      202.73      9.52 o
   4   8   6     2031.77     2167.26     22.19 o
   5   8   6      246.37      223.06     12.13 o
   6   8   6      467.56      460.94     15.66 o
   7   8   6        0.61       -0.56     20.81 o
   8   8   6        2.00       -5.51     13.81 o
   9   8   6        0.24       -3.19     20.90 o
 -11   9   6       13.86       22.75     20.20 o
 -10   9   6        2.58        4.82     16.89 o
  -9   9   6       26.37       18.85     14.04 o
  -8   9   6       10.07        0.94      3.90 o
  -7   9   6      222.39      204.12     11.96 o
  -6   9   6      179.40      148.99     10.82 o
  -5   9   6      520.33      537.09     15.34 o
  -4   9   6       54.99       46.67     10.28 o
  -3   9   6      152.63      145.09     10.02 o
  -2   9   6       33.03       19.74      9.73 o
  -1   9   6      159.42      153.19      9.91 o
   0   9   6      206.90      201.20     10.90 o
   1   9   6      267.98      218.63     11.14 o
   2   9   6       13.02       18.65     11.32 o
   3   9   6        0.04        4.64     12.62 o
   4   9   6      142.16      132.71     13.28 o
   5   9   6       89.07       63.03     13.44 o
   6   9   6       83.11       66.88     16.87 o
   7   9   6       36.97       33.17     18.96 o
   8   9   6       13.39       20.36     22.42 o
   9   9   6       22.74       31.21     25.62 o
 -11  10   6        2.02       10.94     21.24 o
 -10  10   6      249.66      262.01     17.37 o
  -9  10   6       47.31       69.33     15.19 o
  -8  10   6       22.90       22.83     14.07 o
  -7  10   6      753.84      878.29     17.47 o
  -6  10   6       81.72       53.52     13.51 o
  -5  10   6     1003.18      924.91     19.13 o
  -4  10   6        6.00        0.74      4.56 o
  -3  10   6       99.50       64.83     11.04 o
  -2  10   6       11.46       -0.19      3.05 o
  -1  10   6        0.09        3.39      8.09 o
   0  10   6      185.96      169.98     11.66 o
   1  10   6       91.57       84.52     12.17 o
   2  10   6     3143.49     3511.40     30.04 o
   3  10   6       57.21       66.32     13.61 o
   4  10   6     1034.17     1124.02     20.06 o
   5  10   6      520.43      498.74     24.66 o
   6  10   6      111.89       93.54     20.40 o
   7  10   6       18.54        6.79     11.74 o
   8  10   6       24.40       25.94     23.40 o
 -10  11   6       30.90       34.84     20.29 o
  -9  11   6        4.12       13.44     17.09 o
  -8  11   6       15.09       13.20     15.04 o
  -7  11   6       43.51       48.23     16.70 o
  -6  11   6      220.58      204.54     15.58 o
  -5  11   6      337.24      297.27     15.30 o
  -4  11   6      117.02      117.46     12.53 o
  -3  11   6       54.33       37.86     14.18 o
  -2  11   6       15.54        1.65      4.99 o
  -1  11   6       23.18       19.56     12.04 o
   0  11   6      228.50      210.05     12.70 o
   1  11   6       27.20       15.49     13.19 o
   2  11   6       21.00       10.79     13.62 o
   3  11   6        0.31        9.56     19.48 o
   4  11   6      112.93      126.46     15.77 o
   5  11   6      180.06      155.59     19.57 o
   6  11   6       50.89       60.89     21.68 o
   7  11   6       54.56       56.23     24.04 o
  -9  12   6       44.79       43.82     18.78 o
  -8  12   6       27.15       25.06     20.25 o
  -7  12   6      103.05       97.25     18.01 o
  -6  12   6      222.85      186.98     17.36 o
  -5  12   6      277.99      313.45     16.45 o
  -4  12   6      178.26      165.87     14.18 o
  -3  12   6      833.08      878.75     20.12 o
  -2  12   6      160.01      131.18     13.72 o
  -1  12   6      199.30      191.38     13.93 o
   0  12   6        0.05       -0.64      1.29 o
   1  12   6      206.81      162.01     14.91 o
   2  12   6      870.53      965.26     26.96 o
   3  12   6      132.44      135.98     15.37 o
   4  12   6      674.37      685.09     20.59 o
   5  12   6       83.89       79.23     21.32 o
   6  12   6      171.59      158.96     22.57 o
   7  12   6       17.34       10.89     26.99 o
  -9  13   6       90.68      101.51     24.06 o
  -8  13   6       18.21       26.37     20.56 o
  -7  13   6        0.14       -3.32     31.50 o
  -6  13   6       25.05       34.95     18.86 o
  -5  13   6       12.59        8.02     18.38 o
  -4  13   6        1.11        6.43     17.59 o
  -3  13   6      191.49      166.76     17.37 o
  -2  13   6       23.95       18.28     17.61 o
  -1  13   6       73.75       55.88     15.37 o
   0  13   6        0.03       -1.41     13.77 o
   1  13   6       52.44       46.61     16.57 o
   2  13   6        9.04       -0.89      2.44 o
   3  13   6       11.02        9.80     17.91 o
   4  13   6        0.01        1.76     11.11 o
   5  13   6       16.23       20.07     23.29 o
   6  13   6       10.16       21.66     25.17 o
  -8  14   6        1.04        1.13     31.77 o
  -7  14   6       55.19       78.13     22.36 o
  -6  14   6        3.28        4.07     19.00 o
  -5  14   6      532.61      555.78     20.99 o
  -4  14   6        1.37        8.02     22.12 o
  -3  14   6      490.02      514.84     19.44 o
  -2  14   6       51.97       56.29     20.02 o
  -1  14   6      612.72      620.07     21.34 o
   0  14   6       74.70       64.72     17.40 o
   1  14   6      373.74      391.02     18.31 o
   2  14   6        1.46       -1.16      3.14 o
   3  14   6       40.73       25.12     19.75 o
   4  14   6      220.31      229.77     20.27 o
   5  14   6       27.83       22.71     24.71 o
  -7  15   6        5.40        1.24      5.57 o
  -6  15   6        7.51       16.41     24.20 o
  -5  15   6        1.05        7.11     26.24 o
  -4  15   6        1.73       -7.54     19.52 o
  -3  15   6       38.84       45.03     22.15 o
  -2  15   6        1.60       -0.36      4.63 o
  -1  15   6        0.07       -0.53     15.08 o
   0  15   6       50.68       48.42     22.45 o
   1  15   6       60.29       58.56     20.60 o
   2  15   6        1.12       -2.05      5.05 o
   3  15   6       16.73       23.17     21.67 o
   4  15   6       58.12       63.47     24.85 o
  -5  16   6       92.64       72.67     31.45 o
  -4  16   6        0.04       -4.50     31.60 o
  -3  16   6      153.16      104.06     24.21 o
  -2  16   6       82.48       79.35     25.73 o
  -1  16   6      530.55      638.19     24.37 o
   0  16   6        6.20       -2.42     21.07 o
   1  16   6        0.09       -3.97     23.68 o
   2  16   6       17.86       18.19     24.17 o
  -1 -17   7       49.45       52.58     27.55 o
   0 -17   7       43.69       55.96     51.07 o
   1 -17   7       12.62        9.09     29.03 o
  -4 -16   7      334.34      328.45     21.72 o
  -3 -16   7      143.48      158.97     18.75 o
  -2 -16   7      162.55      168.37     18.64 o
  -1 -16   7       22.97       21.31     20.68 o
   0 -16   7       70.53       93.96     29.28 o
   1 -16   7      179.74      173.77     24.31 o
   2 -16   7       42.97       25.91     26.70 o
   3 -16   7       24.47       17.19     21.57 o
   4 -16   7        3.83        5.59     13.65 o
  -6 -15   7       34.78       44.26     22.80 o
  -5 -15   7        6.73       14.16     21.09 o
  -4 -15   7      112.83      106.91     17.87 o
  -3 -15   7      139.85      133.00     16.86 o
  -2 -15   7       11.25       14.26     16.23 o
  -1 -15   7      174.93      176.17     16.37 o
   0 -15   7        0.17       23.53     33.97 o
   1 -15   7        6.73        7.25     16.68 o
   2 -15   7       79.07       60.72     22.24 o
   3 -15   7      105.98      132.00     19.98 o
   4 -15   7       37.02       35.59     20.76 o
   5 -15   7       34.28       36.33     23.09 o
  -7 -14   7      130.16      132.89     25.18 o
  -6 -14   7      116.05      124.98     19.89 o
  -5 -14   7       51.63       53.69     18.65 o
  -4 -14   7       51.57       42.70     16.32 o
  -3 -14   7        0.64        1.04      3.54 o
  -2 -14   7      448.82      442.27     15.47 o
  -1 -14   7      208.55      183.83     17.97 o
   0 -14   7     1188.20     1382.60     33.72 o
   1 -14   7     1184.35     1319.48     27.38 o
   2 -14   7      871.13      959.78     21.45 o
   3 -14   7       80.43       75.07     18.63 o
   4 -14   7       32.58       26.63     20.33 o
   5 -14   7       93.33       78.92     20.47 o
   6 -14   7      113.63      101.07     22.89 o
  -8 -13   7       33.47       33.95     22.90 o
  -7 -13   7       42.46       30.28     22.84 o
  -6 -13   7        0.29        4.96     17.86 o
  -5 -13   7      464.28      480.50     16.35 o
  -4 -13   7       90.84       89.05     14.13 o
  -3 -13   7       88.92       65.35     13.33 o
  -2 -13   7        2.71        2.83     13.14 o
  -1 -13   7       70.53       73.89     15.25 o
   0 -13   7        2.09       -1.13      5.76 o
   1 -13   7      103.10       97.52     14.97 o
   2 -13   7      321.68      313.52     17.10 o
   3 -13   7        7.93        1.62      3.13 o
   4 -13   7       33.20       32.26     18.63 o
   5 -13   7      100.94      114.01     19.50 o
   6 -13   7       76.13       66.48     21.36 o
   7 -13   7       13.04       13.37     18.87 o
  -9 -12   7       34.14       27.84     19.24 o
  -8 -12   7       15.76        9.71     27.93 o
  -7 -12   7       58.26       44.31     18.60 o
  -6 -12   7       76.69       61.54     15.11 o
  -5 -12   7       16.54       12.36     12.99 o
  -4 -12   7      426.33      457.56     12.88 o
  -3 -12   7       17.41        2.77      3.45 o
  -2 -12   7      570.61      608.98     13.84 o
  -1 -12   7       96.26       81.73     13.78 o
   0 -12   7      440.71      483.40     17.10 o
   1 -12   7       54.89       49.20     12.37 o
   2 -12   7        8.80        6.77     10.10 o
   3 -12   7       24.56       28.11     16.10 o
   4 -12   7       77.45       85.68     16.72 o
   5 -12   7      186.00      187.10     16.82 o
   6 -12   7        3.41       -0.94     15.04 o
   7 -12   7       12.62        6.17     13.80 o
   8 -12   7       41.96       59.52     23.50 o
  -9 -11   7      137.26      136.60     20.71 o
  -8 -11   7       83.79       88.78     16.68 o
  -7 -11   7       66.66       53.37     15.71 o
  -6 -11   7      425.17      417.34     12.46 o
  -5 -11   7        2.67       -0.72      5.50 o
  -4 -11   7      106.84       83.03     10.02 o
  -3 -11   7        0.14       -2.00      9.43 o
  -2 -11   7      458.86      464.78     11.87 o
  -1 -11   7      408.75      395.90     15.06 o
   0 -11   7      503.17      500.97     16.50 o
   1 -11   7        9.59       -0.30      3.70 o
   2 -11   7       88.73       73.21     12.47 o
   3 -11   7       36.68       32.87     13.44 o
   4 -11   7        0.25        5.06     15.82 o
   5 -11   7      140.13      141.56     16.39 o
   6 -11   7       58.42       35.91     17.59 o
   7 -11   7        1.48        6.03     11.25 o
   8 -11   7       53.41       79.50     25.13 o
   9 -11   7        5.97       23.57     34.46 o
 -10 -10   7        4.11       -5.34     11.67 o
  -9 -10   7      253.38      263.60     16.94 o
  -8 -10   7      350.59      357.78     15.03 o
  -7 -10   7       91.85       81.22     14.24 o
  -6 -10   7       47.23       34.86     11.60 o
  -5 -10   7      280.46      261.51     10.50 o
  -4 -10   7     2755.54     3211.76     28.69 o
  -3 -10   7      780.46      860.26     13.77 o
  -2 -10   7     4012.70     4486.01     27.25 o
  -1 -10   7     1593.14     1864.03     27.03 o
   0 -10   7     1990.78     2132.89     23.39 o
   1 -10   7      438.56      440.75     11.92 o
   2 -10   7      105.29       95.13     11.48 o
   3 -10   7      101.86      119.35     12.10 o
   4 -10   7      278.60      252.40     14.61 o
   5 -10   7       94.28       65.33     15.65 o
   6 -10   7        3.65        0.21      5.91 o
   7 -10   7      544.25      652.10     18.45 o
   8 -10   7       58.02       72.22     24.06 o
   9 -10   7      102.08      114.24     25.85 o
 -10  -9   7       87.51      104.52     33.30 o
  -9  -9   7       63.69       65.04     19.39 o
  -8  -9   7      256.85      270.03     14.09 o
  -7  -9   7      270.51      240.34     12.55 o
  -6  -9   7       92.22       65.14     10.31 o
  -5  -9   7      159.73      143.50      9.37 o
  -4  -9   7       21.97       17.27      9.60 o
  -3  -9   7       13.44        6.14      4.40 o
  -2  -9   7       55.35       44.53      8.67 o
  -1  -9   7      266.09      239.10     11.37 o
   0  -9   7        9.82        2.50      6.32 o
   1  -9   7       24.97       15.95      9.14 o
   2  -9   7      785.93      761.52     13.06 o
   3  -9   7       51.78       37.50     10.37 o
   4  -9   7      111.58      107.74     13.29 o
   5  -9   7       64.81       56.07     13.60 o
   6  -9   7      365.24      389.52     15.38 o
   7  -9   7       91.77       75.65     16.95 o
   8  -9   7       63.91       58.63     21.84 o
   9  -9   7       28.61       41.80     25.21 o
 -11  -8   7       58.70       26.92     23.17 o
 -10  -8   7      347.63      484.89     24.65 o
  -9  -8   7      320.80      357.39     20.42 o
  -8  -8   7      389.90      370.75     15.50 o
  -7  -8   7        2.82        0.44      5.22 o
  -6  -8   7      294.01      266.71     10.87 o
  -5  -8   7      353.61      366.16      9.93 o
  -4  -8   7      119.12      107.91      8.48 o
  -3  -8   7     1192.15     1356.29     14.69 o
  -2  -8   7      777.32      796.22     12.82 o
  -1  -8   7     1066.64     1142.07     13.19 o
   0  -8   7     3335.44     3733.08     23.33 o
   1  -8   7     1392.38     1604.95     16.28 o
   2  -8   7       62.99       52.13      9.21 o
   3  -8   7     2370.99     2677.98     19.48 o
   4  -8   7      903.08     1024.53     14.84 o
   5  -8   7      165.88      164.43     12.05 o
   6  -8   7       29.40       22.52     13.01 o
   7  -8   7      370.84      356.48     14.38 o
   8  -8   7      754.56      863.86     23.81 o
   9  -8   7      588.18      611.42     23.72 o
  10  -8   7        1.55       -1.17     14.69 o
 -11  -7   7       58.71       38.90     22.00 o
 -10  -7   7       12.35        6.09     14.44 o
  -9  -7   7       10.52       13.08     19.65 o
  -8  -7   7      539.03      548.24     15.58 o
  -7  -7   7      136.93      116.88     10.63 o
  -6  -7   7        7.30       -0.38      4.22 o
  -5  -7   7       41.38       26.15      8.55 o
  -4  -7   7      518.67      519.65      9.67 o
  -3  -7   7        4.34        3.93      3.85 o
  -2  -7   7       42.98       34.92      8.12 o
  -1  -7   7      144.79       99.19      6.70 o
   0  -7   7       51.38       47.55      7.67 o
   1  -7   7      221.88      201.32      8.36 o
   2  -7   7      101.72       83.16      8.62 o
   3  -7   7      365.11      315.62      9.97 o
   4  -7   7      398.92      380.33     12.71 o
   5  -7   7      277.22      293.22     11.15 o
   6  -7   7      932.35      946.99     18.05 o
   7  -7   7       39.16       42.91     15.48 o
   8  -7   7       57.11       49.49     19.95 o
   9  -7   7       41.02       24.39     23.60 o
  10  -7   7       22.84       14.27     33.68 o
 -12  -6   7       54.97       56.04     24.20 o
 -11  -6   7        6.11       18.44     22.95 o
 -10  -6   7      384.75      385.46     16.64 o
  -9  -6   7       32.65       41.18     14.51 o
  -8  -6   7      510.46      534.10     17.77 o
  -7  -6   7      204.39      208.16     12.19 o
  -6  -6   7       20.13       13.99      9.00 o
  -5  -6   7        1.37       -0.42      4.47 o
  -4  -6   7        0.63       10.29      8.10 o
  -3  -6   7      243.75      281.00      8.08 o
  -2  -6   7       92.02       57.87      6.39 o
  -1  -6   7      866.21      876.74      9.72 o
   0  -6   7     1393.90     1727.73     15.05 o
   1  -6   7       67.05       50.94      7.82 o
   2  -6   7      293.67      361.06      9.28 o
   3  -6   7     1367.97     1475.75     13.98 o
   4  -6   7        0.07       -0.66      5.04 o
   5  -6   7      104.71      124.18     16.85 o
   6  -6   7      343.27      390.10     13.73 o
   7  -6   7        7.38        6.00      8.26 o
   8  -6   7      456.23      470.57     19.08 o
   9  -6   7      102.25       67.81     22.17 o
  10  -6   7      237.43      287.16     25.66 o
 -12  -5   7       94.54      102.31     21.79 o
 -11  -5   7        0.61        4.64     11.03 o
 -10  -5   7       30.55       36.81     16.15 o
  -9  -5   7        0.10       -0.81     10.86 o
  -8  -5   7       54.05       36.58     12.11 o
  -7  -5   7       33.39       30.83      9.83 o
  -6  -5   7      188.35      145.97      7.45 o
  -5  -5   7      545.78      558.64      8.43 o
  -4  -5   7     1372.58     1413.31     15.93 o
  -3  -5   7      129.80      113.62      6.12 o
  -2  -5   7     1885.39     1762.57     13.51 o
  -1  -5   7      391.33      381.22      8.16 o
   0  -5   7       15.50       13.90      6.41 o
   1  -5   7      972.69     1014.97     19.42 o
   2  -5   7      102.77       85.24      5.89 o
   3  -5   7       24.09       15.88      6.89 o
   4  -5   7        5.27        3.30      3.34 o
   5  -5   7      549.86      485.47     12.12 o
   6  -5   7       55.37       36.27     12.40 o
   7  -5   7      782.83      717.91     20.38 o
   8  -5   7      198.14      209.25     19.17 o
   9  -5   7      431.43      417.39     22.10 o
  10  -5   7        2.67       -0.26      3.67 o
  11  -5   7       35.02       30.02     35.18 o
 -12  -4   7        2.76       10.07     22.95 o
 -11  -4   7       97.40       73.95     17.11 o
 -10  -4   7       71.34       83.37     14.32 o
  -9  -4   7        1.07        3.69     11.37 o
  -8  -4   7      992.48     1012.12     17.28 o
  -7  -4   7      987.56     1060.11     13.77 o
  -6  -4   7      567.48      591.55     11.94 o
  -5  -4   7      102.19      113.11      6.53 o
  -4  -4   7      570.88      531.16     13.13 o
  -3  -4   7        1.83        1.32      4.07 o
  -2  -4   7      249.62      260.66      6.45 o
  -1  -4   7      237.54      230.28      9.85 o
   0  -4   7      219.64      247.61      8.05 o
   1  -4   7     1433.86     1658.94     14.53 o
   2  -4   7     1088.95     1099.00     11.50 o
   3  -4   7      206.17      289.23      7.28 o
   4  -4   7       16.37       40.68     11.02 o
   5  -4   7       82.30       92.67      8.37 o
   6  -4   7       61.81       67.74     13.26 o
   7  -4   7      799.31      872.51     27.05 o
   8  -4   7        1.27       -2.66     15.87 o
   9  -4   7        0.07       10.25     21.73 o
  10  -4   7       20.61       11.68     28.60 o
  11  -4   7        1.64        9.47     42.30 o
 -12  -3   7       15.53       13.94     21.91 o
 -11  -3   7       64.40       61.90     16.50 o
 -10  -3   7       82.82       77.90     13.36 o
  -9  -3   7      344.09      333.15     12.00 o
  -8  -3   7      135.37      127.80      9.19 o
  -7  -3   7       12.48        6.38      4.27 o
  -6  -3   7      311.88      286.61     10.27 o
  -5  -3   7      577.77      541.26      8.35 o
  -4  -3   7     1682.58     1618.59     12.41 o
  -3  -3   7       28.68       16.97      4.53 o
  -2  -3   7      305.01      294.29      7.67 o
  -1  -3   7      686.22      649.53     12.54 o
   0  -3   7      423.90      457.05      7.44 o
   1  -3   7      209.85      198.85      6.77 o
   2  -3   7      790.90      799.72      9.95 o
   3  -3   7      228.74      208.84     10.23 o
   4  -3   7       99.69       99.75      6.88 o
   5  -3   7      300.57      281.17     10.29 o
   6  -3   7        7.34        8.69     13.41 o
   7  -3   7      450.33      473.84     17.10 o
   8  -3   7      307.19      313.01     18.67 o
   9  -3   7      239.07      264.89     20.05 o
  10  -3   7      104.55       86.75     24.26 o
  11  -3   7        4.04        5.08     14.41 o
 -12  -2   7      135.80      151.07     19.04 o
 -11  -2   7      163.57      133.35     15.13 o
 -10  -2   7      119.10       87.29     12.40 o
  -9  -2   7      975.10      970.41     15.69 o
  -8  -2   7       56.67       46.26      8.42 o
  -7  -2   7       23.05       21.95      7.79 o
  -6  -2   7        5.47        5.43      9.94 o
  -5  -2   7     1307.30     1437.78     14.16 o
  -4  -2   7     6965.08     7965.44     42.63 o
  -3  -2   7        2.30        0.34      1.13 o
  -2  -2   7      255.21      225.96      6.21 o
  -1  -2   7      548.87      552.05      7.96 o
   0  -2   7    39440.15    42395.23    232.55 o
   1  -2   7       13.33        3.87      3.87 o
   2  -2   7       28.66       24.75      7.39 o
   3  -2   7       13.55        7.21      7.89 o
   4  -2   7      382.10      349.50     10.07 o
   5  -2   7      598.19      614.79     12.48 o
   6  -2   7       10.94       14.35     11.87 o
   7  -2   7      157.62      138.57     16.59 o
   8  -2   7       50.96       26.31     18.34 o
   9  -2   7      273.88      252.86     20.78 o
  10  -2   7       25.95       35.80     23.65 o
  11  -2   7      335.59      313.45     32.48 o
 -13  -1   7       13.96       11.95     25.73 o
 -12  -1   7       23.75       13.62     19.01 o
 -11  -1   7       38.24       34.51     14.30 o
 -10  -1   7       14.03       10.28     12.26 o
  -9  -1   7       47.61       40.81      9.99 o
  -8  -1   7       14.01        9.69      7.94 o
  -7  -1   7      234.37      216.37      6.33 o
  -6  -1   7     1268.31     1266.13     31.26 o
  -5  -1   7      474.23      389.87      6.47 o
  -4  -1   7     1614.16     1467.06     18.90 o
  -3  -1   7        3.09        4.18      4.40 o
  -2  -1   7      686.28      684.19      7.27 o
  -1  -1   7       11.79       16.90      4.44 o
   0  -1   7     1137.15     1236.34     16.55 o
   1  -1   7      604.66      568.95     10.76 o
   2  -1   7     2801.81     2876.92     17.36 o
   3  -1   7       48.96       47.34      9.66 o
   4  -1   7      454.14      412.23      9.82 o
   5  -1   7     1644.26     1653.23     17.94 o
   6  -1   7      531.85      515.96     13.99 o
   7  -1   7       13.47        9.98     14.81 o
   8  -1   7      261.98      238.79     18.61 o
   9  -1   7       47.91       35.86     20.31 o
  10  -1   7        5.51        5.17     28.80 o
  11  -1   7       74.83       92.94     32.74 o
 -13   0   7       23.97       13.21     20.53 o
 -12   0   7       51.97       53.46     17.79 o
 -11   0   7       22.68       11.42     14.93 o
 -10   0   7      154.86      134.04     11.92 o
  -9   0   7      157.06      176.52      9.03 o
  -8   0   7       37.36       31.80      6.99 o
  -7   0   7     1612.39     1760.29     12.82 o
  -6   0   7      312.70      289.60      6.17 o
  -5   0   7      531.82      572.20      5.64 o
  -4   0   7      725.89      728.50      6.51 o
  -3   0   7      272.72      221.79      4.93 o
  -2   0   7        1.57        0.83      1.19 o
  -1   0   7       46.15       47.39      4.49 o
   0   0   7     8110.63     8374.86     28.41 o
   1   0   7     1019.47     1113.64     10.88 o
   2   0   7     8000.32     8441.16     31.52 o
   3   0   7      232.16      175.92      7.41 o
   4   0   7     1465.62     1576.62     18.76 o
   5   0   7       90.15       77.33      9.81 o
   6   0   7       53.90       51.01     11.16 o
   7   0   7       72.49       59.52     13.77 o
   8   0   7       45.19       39.18     17.66 o
   9   0   7      206.29      242.88     20.23 o
  10   0   7        4.74       10.10     24.45 o
  11   0   7      198.43      249.78     26.87 o
 -13   1   7       12.60       15.62     21.40 o
 -12   1   7       81.06       70.01     17.17 o
 -11   1   7       37.19        9.56     10.12 o
 -10   1   7       22.15       21.82     11.39 o
  -9   1   7       24.76       23.01      8.26 o
  -8   1   7      232.95      196.52      6.58 o
  -7   1   7      846.76      752.91     17.64 o
  -6   1   7      114.71       95.23      9.06 o
  -5   1   7     2778.74     2894.18     26.83 o
  -4   1   7       37.99       27.57      3.11 o
  -3   1   7      704.26      727.94      6.69 o
  -2   1   7      292.98      326.98      5.95 o
  -1   1   7      316.66      318.23      5.48 o
   0   1   7      170.69      169.29      5.71 o
   1   1   7        0.01        3.42      2.23 o
   2   1   7       26.14       27.33      5.78 o
   3   1   7      638.06      569.99     10.27 o
   4   1   7     6974.17     7325.69     46.66 o
   5   1   7       13.55        7.11      5.83 o
   6   1   7     2107.40     2232.41     24.26 o
   7   1   7        0.92       -1.50     11.71 o
   8   1   7       29.65       22.56     15.37 o
   9   1   7       16.79       14.03     21.29 o
  10   1   7        1.68        2.78     18.98 o
  11   1   7       30.80       27.74     27.64 o
 -13   2   7       39.92       44.46     20.06 o
 -12   2   7      200.98      217.20     16.46 o
 -11   2   7      416.27      415.06     13.73 o
 -10   2   7      231.03      258.01     10.53 o
  -9   2   7     1045.38     1145.50     20.19 o
  -8   2   7      640.68      648.15     10.60 o
  -7   2   7     1643.42     1836.05     19.90 o
  -6   2   7     1098.75     1144.73     17.88 o
  -5   2   7      399.66      421.92     10.20 o
  -4   2   7        1.57        3.55      3.45 o
  -3   2   7     1092.80     1216.57     12.35 o
  -2   2   7     2436.82     2507.62     15.51 o
  -1   2   7        1.30        1.27      2.54 o
   0   2   7       20.34        3.30      2.88 o
   1   2   7      469.46      583.70      9.25 o
   2   2   7     2387.99     2389.54     22.86 o
   3   2   7     2574.34     2985.90     17.41 o
   4   2   7     1878.52     1825.64     25.08 o
   5   2   7      507.02      493.33     12.89 o
   6   2   7      186.98      208.68     11.06 o
   7   2   7       18.33        9.29     14.48 o
   8   2   7       75.55       76.72     16.31 o
   9   2   7      419.72      402.82     20.85 o
  10   2   7        0.37       16.47     35.86 o
  11   2   7       48.81       58.57     28.93 o
 -12   3   7        0.22       -0.99      9.36 o
 -11   3   7        3.45        9.15     13.94 o
 -10   3   7       19.17       18.79     10.59 o
  -9   3   7      687.41      653.35     11.50 o
  -8   3   7        7.20        4.52      5.82 o
  -7   3   7     1066.36     1086.70     14.92 o
  -6   3   7       60.64       60.64      9.43 o
  -5   3   7        1.47        1.78      1.69 o
  -4   3   7      537.24      503.19      6.33 o
  -2   3   7      494.13      486.76      7.25 o
  -1   3   7       24.89       27.37      4.86 o
   0   3   7      111.07      122.43      5.40 o
   1   3   7        0.15        0.19      1.18 o
   2   3   7     2259.39     2367.46     13.48 o
   3   3   7      987.69     1014.08     11.56 o
   4   3   7     1150.07     1130.47     15.43 o
   5   3   7     2534.47     2693.63     23.51 o
   6   3   7        2.33       -0.05      8.16 o
   7   3   7      211.20      193.69     14.41 o
   8   3   7        5.58        3.69     10.71 o
   9   3   7       21.13        5.68     14.93 o
  10   3   7       12.38       15.13     22.64 o
 -12   4   7       45.77       56.64     29.75 o
 -11   4   7      180.48      174.60     13.19 o
 -10   4   7       25.75       41.04     10.63 o
  -9   4   7     1627.52     1752.42     19.56 o
  -8   4   7        3.61        8.67      7.24 o
  -7   4   7     2706.61     2878.19     29.11 o
  -6   4   7      514.04      570.93     12.67 o
  -5   4   7      504.50      508.97      7.68 o
  -4   4   7     1024.70     1095.03     11.17 o
  -3   4   7       33.39       43.12      5.00 o
  -2   4   7     1035.58     1001.23      8.99 o
  -1   4   7      175.33      130.52      5.23 o
   0   4   7     3644.29     3754.48     20.27 o
   1   4   7      177.53      149.96      6.58 o
   2   4   7     6348.27     7069.82     38.95 o
   3   4   7       31.83       23.40      6.72 o
   4   4   7     1228.76     1264.89     17.38 o
   5   4   7      368.31      361.50     11.32 o
   6   4   7       86.64       92.47     12.27 o
   7   4   7      494.65      504.50     16.27 o
   8   4   7      723.92      753.91     19.18 o
   9   4   7        8.90        8.57     22.83 o
  10   4   7       29.12       21.33     27.26 o
 -12   5   7       18.37       26.22     29.81 o
 -11   5   7       38.33       25.92     15.29 o
 -10   5   7      343.40      330.32     12.22 o
  -9   5   7      440.60      452.58     10.21 o
  -8   5   7     1070.68     1085.83     12.15 o
  -7   5   7      201.08      184.77      7.18 o
  -6   5   7       14.68       12.94      5.07 o
  -5   5   7      121.18      107.24      9.04 o
  -4   5   7       62.83       55.58      5.60 o
  -3   5   7      257.82      226.81      5.24 o
  -2   5   7      609.20      598.00      9.53 o
  -1   5   7      487.97      464.34      9.84 o
   0   5   7      222.02      197.09      6.98 o
   1   5   7      582.91      493.17      8.65 o
   2   5   7      852.95      893.17     10.46 o
   3   5   7      167.96      168.82      6.99 o
   4   5   7       95.06       87.78      8.60 o
   5   5   7       37.87       42.04     11.48 o
   6   5   7       17.48        2.35      9.19 o
   7   5   7       10.10        5.80     12.71 o
   8   5   7       85.84       61.56     19.03 o
   9   5   7        0.18       -8.23     17.60 o
  10   5   7       31.63       36.18     28.78 o
 -12   6   7        3.82       12.02     22.37 o
 -11   6   7       93.79       83.71     16.54 o
 -10   6   7       64.77       78.38     14.19 o
  -9   6   7     1096.17     1200.57     19.61 o
  -8   6   7      182.17      140.73      8.66 o
  -7   6   7     1433.57     1466.88     15.73 o
  -6   6   7       41.87       43.19      7.10 o
  -5   6   7      365.21      300.21      8.09 o
  -4   6   7      105.50      106.48      6.32 o
  -3   6   7      123.76      113.18      6.62 o
  -2   6   7      749.48      771.13     11.21 o
  -1   6   7     2014.02     2427.11     16.93 o
   0   6   7      295.85      264.59      7.93 o
   1   6   7      525.04      560.52     11.38 o
   2   6   7      234.74      164.95      7.30 o
   3   6   7       80.63       82.32      8.58 o
   4   6   7     2298.86     2428.46     22.67 o
   5   6   7      582.04      587.64     14.90 o
   6   6   7       17.53       18.38     15.45 o
   7   6   7      414.55      424.98     19.68 o
   8   6   7        0.07        0.59      3.58 o
   9   6   7      327.42      318.77     21.75 o
  10   6   7       45.55       67.50     25.51 o
 -12   7   7       26.73        9.82     17.28 o
 -11   7   7        4.80        6.79     18.83 o
 -10   7   7        1.80       12.26     15.14 o
  -9   7   7       54.31       52.48     11.91 o
  -8   7   7        4.12        3.05      8.91 o
  -7   7   7       11.59        7.43      9.38 o
  -6   7   7      274.27      265.80      9.60 o
  -5   7   7        3.52       -0.01      2.49 o
  -4   7   7        5.09        1.84      5.42 o
  -3   7   7      404.55      412.42      8.57 o
  -2   7   7      874.41      859.89     10.26 o
  -1   7   7      394.83      362.75      8.68 o
   0   7   7      124.61      116.26      8.32 o
   1   7   7      228.67      238.03      9.46 o
   2   7   7       44.00       47.11      9.00 o
   3   7   7       13.73       11.48      9.61 o
   4   7   7      136.58      113.37     11.50 o
   5   7   7        6.50        9.18     14.11 o
   6   7   7       18.61        3.04      8.37 o
   7   7   7        3.16       12.31     18.91 o
   8   7   7      176.66      176.70     20.55 o
   9   7   7       30.09       23.80     23.93 o
 -11   8   7       26.08       28.57     19.13 o
 -10   8   7       21.77       13.00     15.07 o
  -9   8   7       90.51       80.26     13.10 o
  -8   8   7      270.78      314.94     11.76 o
  -7   8   7      609.61      582.38     13.32 o
  -6   8   7      313.49      307.14     11.83 o
  -5   8   7     1612.56     1648.82     29.89 o
  -4   8   7        1.98        2.24      3.12 o
  -3   8   7      594.78      539.13     18.44 o
  -2   8   7     1645.11     1943.76     19.04 o
  -1   8   7     1027.73     1101.56     15.61 o
   0   8   7      157.64      139.75      8.81 o
   1   8   7        5.56       12.95      9.23 o
   2   8   7      537.55      572.11     12.12 o
   3   8   7      272.94      294.83     10.77 o
   4   8   7      251.51      245.25     12.88 o
   5   8   7       14.38        4.93      6.30 o
   6   8   7       14.01        4.39      9.61 o
   7   8   7       91.16       72.85     19.06 o
   8   8   7       30.94       29.46     22.23 o
   9   8   7        0.23        0.33     41.65 o
 -11   9   7        9.77       16.73     19.94 o
 -10   9   7        0.01        6.68     15.89 o
  -9   9   7       46.17       32.10     13.98 o
  -8   9   7        3.73        0.73      3.02 o
  -7   9   7       38.70       40.41     12.10 o
  -6   9   7       31.33       18.94     11.13 o
  -5   9   7       93.69       87.69     12.54 o
  -4   9   7      149.50      149.08     10.04 o
  -3   9   7        2.43        1.21      2.86 o
  -2   9   7        1.31       -1.28      2.80 o
  -1   9   7        0.07        0.05      3.34 o
   0   9   7      100.98      102.49     10.88 o
   1   9   7      645.23      619.28     21.11 o
   2   9   7      456.06      464.68     13.90 o
   3   9   7        2.06        4.65     14.57 o
   4   9   7       15.38       11.21     14.71 o
   5   9   7      115.91       78.55     15.00 o
   6   9   7        1.77       -0.84      6.95 o
   7   9   7      189.88      184.74     21.49 o
   8   9   7        0.00       -3.22     22.27 o
 -10  10   7       51.42       45.25     17.32 o
  -9  10   7        0.19       -0.33      3.76 o
  -8  10   7       92.55       76.91     14.61 o
  -7  10   7      141.71      123.92     13.27 o
  -6  10   7      546.09      555.18     20.25 o
  -5  10   7     1642.44     1880.62     26.15 o
  -4  10   7      579.28      690.12     14.66 o
  -3  10   7      624.85      657.01     14.30 o
  -2  10   7      282.06      265.40     11.80 o
  -1  10   7     6843.20     7711.51     59.71 o
   0  10   7      156.50      162.28     12.26 o
   1  10   7     1788.85     2000.04     23.59 o
   2  10   7       50.92       29.43     13.49 o
   3  10   7      101.29       87.89     14.31 o
   4  10   7       74.04       83.97     15.54 o
   5  10   7        9.49        1.82      7.83 o
   6  10   7      508.48      533.84     22.11 o
   7  10   7        3.70       15.91     29.25 o
   8  10   7       21.87       25.26     27.57 o
 -10  11   7       39.60       40.12     19.20 o
  -9  11   7        2.55        8.60     17.12 o
  -8  11   7       12.82       17.13     15.52 o
  -7  11   7        7.24        6.75     14.58 o
  -6  11   7      323.61      326.60     15.74 o
  -5  11   7        0.00        1.49     13.47 o
  -4  11   7      133.47      128.40     13.16 o
  -3  11   7       43.41       30.25     14.05 o
  -2  11   7       86.58       51.37     14.70 o
  -1  11   7        0.50       -4.32      8.65 o
   0  11   7      130.54      122.36     13.98 o
   1  11   7        0.62       -2.49      4.98 o
   2  11   7       57.27       62.79     15.18 o
   3  11   7       20.28       20.35     15.26 o
   4  11   7        5.57       10.83     17.08 o
   5  11   7      261.11      275.04     18.34 o
   6  11   7       61.15       79.46     22.74 o
   7  11   7       24.08       26.83     27.19 o
  -9  12   7       67.02       47.86     20.81 o
  -8  12   7       97.19       92.15     19.82 o
  -7  12   7      595.96      676.92     20.28 o
  -6  12   7       29.79       31.03     18.22 o
  -5  12   7      109.88       89.20     17.52 o
  -4  12   7       26.60       36.81     14.80 o
  -3  12   7       82.37       65.41     16.52 o
  -2  12   7      328.08      334.73     15.84 o
  -1  12   7       11.96        8.24     15.02 o
   0  12   7        6.11       -0.44      1.88 o
   1  12   7      732.58      805.10     17.96 o
   2  12   7      398.13      341.13     15.92 o
   3  12   7      355.89      425.50     16.92 o
   4  12   7      725.32      709.63     19.06 o
   5  12   7       34.06       28.19     23.56 o
   6  12   7      200.34      202.87     24.21 o
  -8  13   7        0.09        3.75     10.69 o
  -7  13   7       10.28       17.91     21.06 o
  -6  13   7        1.31        4.76     22.62 o
  -5  13   7      141.80      137.80     19.15 o
  -4  13   7        3.58       12.89     17.58 o
  -3  13   7        2.40       -1.30      3.88 o
  -2  13   7       43.31       32.32     18.59 o
  -1  13   7       55.49       47.31     16.68 o
   0  13   7        0.04       -0.72      1.59 o
   1  13   7       37.55       43.47     17.22 o
   2  13   7        0.18        3.75      9.74 o
   3  13   7       80.06       72.42     18.76 o
   4  13   7      198.79      200.95     20.41 o
   5  13   7       64.59       68.21     24.93 o
  -7  14   7      329.31      390.53     23.28 o
  -6  14   7        1.62       13.36     21.43 o
  -5  14   7      347.67      374.21     24.73 o
  -4  14   7        5.33        4.59     20.36 o
  -3  14   7       24.85       24.07     20.19 o
  -2  14   7       29.38       25.82     20.72 o
  -1  14   7      165.98      145.60     21.86 o
   0  14   7        2.63        1.13      9.16 o
   1  14   7       40.18       35.62     19.16 o
   2  14   7      642.72      700.42     23.37 o
   3  14   7      165.14      158.77     20.48 o
   4  14   7      265.87      276.18     22.12 o
  -6  15   7        2.64        1.26     13.38 o
  -5  15   7       24.54       25.83     28.45 o
  -4  15   7        5.44        9.72     22.75 o
  -3  15   7      119.92      122.26     22.57 o
  -2  15   7        6.50       -1.64      6.74 o
  -1  15   7        6.93        6.52     23.76 o
   0  15   7        1.41       -2.57     25.82 o
   1  15   7       67.24       61.20     21.41 o
   2  15   7      126.67      132.63     21.70 o
   3  15   7       54.72       60.94     24.04 o
  -4  16   7       24.24       14.43     26.45 o
  -3  16   7       65.08       50.79     26.34 o
  -2  16   7        0.90       -1.61     10.66 o
  -1  16   7        0.25        8.71     25.40 o
   0  16   7       62.46       39.97     27.12 o
  -4 -16   8      340.19      361.01     22.73 o
  -3 -16   8        3.75       11.07     19.45 o
  -2 -16   8       94.32       76.52     25.34 o
  -1 -16   8      172.74      169.04     31.90 o
   0 -16   8        2.13        3.22     26.98 o
   1 -16   8       41.09       33.41     27.34 o
   2 -16   8       93.28       82.82     28.12 o
   3 -16   8       10.53        7.54     26.81 o
  -5 -15   8        0.18       11.71     21.29 o
  -4 -15   8       24.74       26.85     18.51 o
  -3 -15   8        0.83       -0.87      7.98 o
  -2 -15   8      233.12      227.48     18.28 o
  -1 -15   8        7.47        7.85     10.67 o
   0 -15   8       53.19       40.97     22.05 o
   1 -15   8        0.07        6.67     40.96 o
   2 -15   8      165.98      142.13     23.72 o
   3 -15   8       86.49       76.43     24.84 o
   4 -15   8       30.23       28.05     22.00 o
   5 -15   8       38.68       51.54     24.36 o
  -7 -14   8       20.00        9.43     13.65 o
  -6 -14   8        8.32       10.07     23.04 o
  -5 -14   8        5.41        7.31      8.39 o
  -4 -14   8       17.35       24.11     17.01 o
  -3 -14   8      238.66      274.11     15.77 o
  -2 -14   8       97.06       95.68     17.96 o
  -1 -14   8        9.27       13.72     20.66 o
   0 -14   8      445.41      524.79     17.90 o
   1 -14   8       25.92       46.36     20.45 o
   2 -14   8        2.01       -0.50      6.51 o
   3 -14   8      268.77      299.42     19.71 o
   4 -14   8      118.05      123.74     21.69 o
   5 -14   8      104.80       96.60     21.42 o
   6 -14   8        3.28       16.23     24.81 o
  -8 -13   8       45.59       33.69     22.40 o
  -7 -13   8        0.91        1.70     18.60 o
  -6 -13   8      106.31      108.36     21.49 o
  -5 -13   8      383.88      366.48     15.50 o
  -4 -13   8       44.88       39.91     15.04 o
  -3 -13   8        0.01        2.27     13.67 o
  -2 -13   8      607.56      642.00     19.88 o
  -1 -13   8      381.84      345.69     23.06 o
   0 -13   8       11.17        3.96      9.24 o
   1 -13   8        6.36        2.51     20.87 o
   2 -13   8      113.90      104.37     18.57 o
   3 -13   8      230.79      211.21     17.28 o
   4 -13   8        1.95       -2.11      5.21 o
   5 -13   8       63.83       50.25     21.09 o
   6 -13   8       19.43        9.73     21.67 o
   7 -13   8       94.84       86.92     24.35 o
  -8 -12   8        9.65        1.42     12.99 o
  -7 -12   8        6.81       -0.61     13.47 o
  -6 -12   8      467.35      467.26     17.58 o
  -5 -12   8       52.67       43.49     13.24 o
  -4 -12   8      778.60      786.53     14.42 o
  -3 -12   8       17.28        4.41      5.78 o
  -2 -12   8      823.15      805.58     17.13 o
  -1 -12   8        0.24        0.49     11.59 o
   0 -12   8      243.78      234.29     13.58 o
   1 -12   8      397.72      398.31     15.66 o
   2 -12   8       15.65       17.41     14.08 o
   3 -12   8      954.80     1084.41     24.70 o
   4 -12   8       82.01       94.76     17.48 o
   5 -12   8      542.78      594.77     18.17 o
   6 -12   8      111.81      100.20     19.98 o
   7 -12   8      148.08      133.36     22.56 o
  -9 -11   8       28.23       42.27     19.58 o
  -8 -11   8        9.82        9.53     17.33 o
  -7 -11   8       43.24       30.10     16.17 o
  -6 -11   8      192.39      200.82     13.98 o
  -5 -11   8      298.74      264.22     11.96 o
  -4 -11   8      294.90      286.61     11.99 o
  -3 -11   8      255.62      242.55     12.52 o
  -2 -11   8       21.01       24.60     14.07 o
  -1 -11   8        7.49       -2.87     12.46 o
   0 -11   8        7.70       15.44     15.27 o
   1 -11   8        0.16        8.11     17.76 o
   2 -11   8      226.03      219.42     12.95 o
   3 -11   8      195.24      177.85     15.75 o
   4 -11   8        9.25       13.04     15.78 o
   5 -11   8      431.56      426.58     17.98 o
   6 -11   8        1.71       -2.92     10.61 o
   7 -11   8      112.19      100.76     21.66 o
   8 -11   8      191.95      185.16     27.00 o
 -10 -10   8       13.58       19.90     22.24 o
  -9 -10   8        0.04        0.61      5.60 o
  -8 -10   8        2.35        4.17     12.72 o
  -7 -10   8       29.43       22.16     15.83 o
  -6 -10   8       13.80        7.58     14.01 o
  -5 -10   8       14.49        5.76      4.32 o
  -4 -10   8      241.79      215.83     10.98 o
  -3 -10   8      669.36      706.92     17.70 o
  -2 -10   8      531.52      526.86     13.83 o
  -1 -10   8       72.94       62.44     10.12 o
   0 -10   8     1862.90     2020.12     30.00 o
   1 -10   8       24.33       25.85     12.81 o
   2 -10   8      131.43      105.53     12.27 o
   3 -10   8      493.22      533.68     14.00 o
   4 -10   8       16.64       22.62     14.55 o
   5 -10   8      317.63      343.28     16.53 o
   6 -10   8       33.61       13.89     21.27 o
   7 -10   8       77.63       60.14     19.86 o
   8 -10   8       52.03       32.25     25.34 o
   9 -10   8      158.81      183.68     27.73 o
 -10  -9   8       53.84       58.50     20.54 o
  -9  -9   8       12.49       13.61     18.81 o
  -8  -9   8      142.30      159.37     14.66 o
  -7  -9   8        0.02       -1.53     10.13 o
  -6  -9   8        4.32       -0.44      8.50 o
  -5  -9   8       54.44       48.70     10.63 o
  -4  -9   8        0.01        4.88     10.26 o
  -3  -9   8        8.64        3.92      8.87 o
  -2  -9   8      736.47      709.20     13.33 o
  -1  -9   8       27.60       20.00      9.02 o
   0  -9   8       74.69       63.38     10.63 o
   1  -9   8        0.01       -2.33      4.65 o
   2  -9   8       68.44       59.05     11.36 o
   3  -9   8      126.55      105.36     11.82 o
   4  -9   8       25.95       30.88     11.83 o
   5  -9   8      170.66      154.85     15.11 o
   6  -9   8       44.36       37.59     16.17 o
   7  -9   8       15.87       16.72     19.09 o
   8  -9   8        7.69       13.51     24.27 o
   9  -9   8        2.63       26.82     31.36 o
 -11  -8   8       19.85       20.01     35.19 o
 -10  -8   8      275.89      378.21     24.30 o
  -9  -8   8      201.92      205.58     16.79 o
  -8  -8   8       77.00       59.02     14.78 o
  -7  -8   8        5.32        4.90      5.04 o
  -6  -8   8       30.63       42.44     10.79 o
  -5  -8   8      388.58      399.34     10.39 o
  -4  -8   8     3769.73     4254.41     49.89 o
  -3  -8   8       14.89       14.80      9.89 o
  -2  -8   8     3931.82     4483.74     25.49 o
  -1  -8   8     2024.83     2227.10     20.08 o
   0  -8   8      145.13      125.60      9.33 o
   1  -8   8     1309.71     1331.36     15.74 o
   2  -8   8     2600.86     2802.64     22.83 o
   3  -8   8      691.43      707.57     13.75 o
   4  -8   8     1079.67     1151.50     17.20 o
   5  -8   8        8.84       13.97     12.68 o
   6  -8   8      245.19      246.17     14.47 o
   7  -8   8     1016.62     1189.81     22.73 o
   8  -8   8       63.02       90.68     19.51 o
   9  -8   8      203.85      200.63     26.00 o
 -11  -7   8        4.98       21.30     31.58 o
 -10  -7   8        0.96        3.41     21.88 o
  -9  -7   8      120.46      130.58     20.12 o
  -8  -7   8       43.19       26.08     13.94 o
  -7  -7   8        0.25       -0.34      4.65 o
  -6  -7   8      645.06      642.35     17.33 o
  -5  -7   8      349.11      311.26     10.29 o
  -4  -7   8      105.61       79.52      9.33 o
  -3  -7   8       12.29        5.25      5.15 o
  -2  -7   8      495.64      529.07      9.64 o
  -1  -7   8      357.52      324.53      8.16 o
   0  -7   8      108.71       93.35      8.37 o
   1  -7   8      408.37      377.69      9.88 o
   2  -7   8      148.48      123.77      9.84 o
   3  -7   8        0.02       -2.33      4.66 o
   4  -7   8      121.94       79.90     11.70 o
   5  -7   8      157.40      153.28     13.15 o
   6  -7   8        7.16        7.72     11.67 o
   7  -7   8      261.30      248.11     17.49 o
   8  -7   8       57.72       55.06     22.05 o
   9  -7   8       99.15       60.81     24.42 o
  10  -7   8       26.09       10.82     28.29 o
 -11  -6   8     1237.61     1729.50     33.47 o
 -10  -6   8       79.12       68.98     22.91 o
  -9  -6   8      281.64      359.85     21.98 o
  -8  -6   8      233.66      223.35     13.20 o
  -7  -6   8      136.40       95.17     10.21 o
  -6  -6   8     1716.00     1869.57     19.51 o
  -5  -6   8      377.83      377.45     10.22 o
  -4  -6   8     5006.91     5735.90     34.46 o
  -3  -6   8      316.66      300.53      7.76 o
  -2  -6   8     4174.84     4545.02     23.84 o
  -1  -6   8       61.16       66.50      6.66 o
   0  -6   8     8173.61     9420.30     80.07 o
   1  -6   8      127.80      125.63      8.54 o
   2  -6   8     1191.25     1294.96     15.41 o
   3  -6   8      179.56      198.90      9.84 o
   4  -6   8      296.83      359.31     11.32 o
   5  -6   8      150.21      141.04     12.73 o
   6  -6   8        5.18       15.47     13.22 o
   7  -6   8      393.32      469.61     25.45 o
   8  -6   8       11.48       12.10     15.94 o
   9  -6   8       38.90       51.00     24.32 o
  10  -6   8       23.31       37.49     27.58 o
 -12  -5   8       51.10       36.48     22.74 o
 -11  -5   8       16.29       22.37     17.04 o
 -10  -5   8        2.26        2.03     19.09 o
  -9  -5   8        5.76        5.09     20.55 o
  -8  -5   8      269.26      276.57     17.15 o
  -7  -5   8      165.68      147.98      9.54 o
  -6  -5   8      193.89      135.52      8.23 o
  -5  -5   8       43.97       35.01      7.60 o
  -4  -5   8      345.26      353.08      7.18 o
  -3  -5   8      275.52      247.47      6.30 o
  -2  -5   8      425.32      387.34     10.74 o
  -1  -5   8      476.55      471.07      8.93 o
   0  -5   8      151.87      145.36      7.39 o
   1  -5   8       15.45       21.94      7.23 o
   2  -5   8      968.57     1006.40     15.02 o
   3  -5   8       75.07       54.97      9.12 o
   4  -5   8      126.65      135.28     88.87 o
   5  -5   8       75.32       54.06     11.37 o
   6  -5   8      778.78      747.36     21.68 o
   7  -5   8       18.55       29.19     17.69 o
   8  -5   8        0.34       -3.67      8.58 o
   9  -5   8       56.85       57.36     24.11 o
  10  -5   8        2.94       -5.86     11.71 o
 -12  -4   8        0.15        5.37     22.86 o
 -11  -4   8      209.74      270.96     16.59 o
 -10  -4   8      595.14      648.84     15.74 o
  -9  -4   8      294.79      316.16     17.74 o
  -8  -4   8      136.81      179.54     13.57 o
  -7  -4   8      214.40      197.69     10.13 o
  -6  -4   8        8.48        2.96      4.77 o
  -5  -4   8     1847.76     2061.65     16.16 o
  -4  -4   8       19.65       15.21      5.75 o
  -3  -4   8        7.78       16.65      5.66 o
  -2  -4   8     4814.56     5373.14     23.92 o
  -1  -4   8     3093.74     3732.36     20.63 o
   0  -4   8       76.54       59.76      6.60 o
   1  -4   8    13164.72    15246.44     48.82 o
   2  -4   8      971.15      995.29     13.41 o
   3  -4   8      240.92      244.59      9.51 o
   4  -4   8      218.24      215.87      9.92 o
   5  -4   8      181.27      153.67     12.94 o
   6  -4   8      163.66      148.41     15.38 o
   7  -4   8      300.27      250.27     18.75 o
   8  -4   8        0.11       -0.69     11.95 o
   9  -4   8      382.10      367.18     22.10 o
  10  -4   8      117.82      117.27     25.17 o
 -12  -3   8        1.15        8.56     19.26 o
 -11  -3   8      164.85      152.08     15.94 o
 -10  -3   8      133.67      121.42     13.38 o
  -9  -3   8      201.56      166.86     11.68 o
  -8  -3   8      186.26      191.20     13.11 o
  -7  -3   8      107.32       87.42      8.26 o
  -6  -3   8      794.03      809.41     12.50 o
  -5  -3   8       67.98       39.90      6.58 o
  -4  -3   8      852.42      774.40      8.27 o
  -3  -3   8     1081.61      992.79     10.18 o
  -2  -3   8      982.69      991.58     12.10 o
  -1  -3   8      789.84      727.79      9.68 o
   0  -3   8      238.35      194.96      6.30 o
   1  -3   8      493.83      463.37      9.33 o
   2  -3   8      614.92      565.15     10.70 o
   3  -3   8      605.39      556.90     11.27 o
   4  -3   8       81.30       59.46      9.76 o
   5  -3   8        2.85        5.77     12.17 o
   6  -3   8      422.61      392.45     19.38 o
   7  -3   8        5.16        9.76     17.36 o
   8  -3   8      658.12      690.63     21.73 o
   9  -3   8       32.04       10.26     33.21 o
  10  -3   8       50.71       32.64     25.01 o
 -12  -2   8       34.49       37.64     17.56 o
 -11  -2   8      169.51      154.10     14.97 o
 -10  -2   8       44.76       50.33     12.79 o
  -9  -2   8       56.40       44.84     10.77 o
  -8  -2   8      186.65      205.34     12.84 o
  -7  -2   8      209.53      191.46      8.34 o
  -6  -2   8     1237.05     1383.21     14.76 o
  -5  -2   8     1404.69     1673.25     19.43 o
  -4  -2   8      302.05      233.55      6.02 o
  -3  -2   8      640.88      725.79      8.59 o
  -2  -2   8     1550.89     1559.10     14.25 o
  -1  -2   8      171.61      153.91      6.01 o
   0  -2   8     8857.70    10118.70     33.47 o
   1  -2   8      528.29      565.38     10.95 o
   2  -2   8        5.28        7.57      6.45 o
   3  -2   8      838.51      903.08     13.43 o
   4  -2   8       22.52        2.78      8.63 o
   5  -2   8      183.35      176.55     13.20 o
   6  -2   8      896.10     1009.13     21.52 o
   7  -2   8        4.71       10.37     15.28 o
   8  -2   8      150.20      116.59     19.15 o
   9  -2   8      150.45      145.61     21.82 o
  10  -2   8        0.12       12.79     24.75 o
 -12  -1   8       69.77       72.05     16.68 o
 -11  -1   8       59.48       42.98     14.34 o
 -10  -1   8        5.00        9.34     11.93 o
  -9  -1   8        5.69        0.52      8.57 o
  -8  -1   8       39.27       26.99     10.99 o
  -7  -1   8      582.94      589.97     15.49 o
  -6  -1   8      477.94      437.16      7.95 o
  -5  -1   8     1661.76     1609.07     22.17 o
  -4  -1   8       56.59       46.83      4.78 o
  -3  -1   8       51.11       50.43      5.57 o
  -2  -1   8     2002.46     1900.59     16.35 o
  -1  -1   8      307.40      280.53      9.55 o
   0  -1   8      904.36      961.26     11.49 o
   1  -1   8      379.36      305.72      7.51 o
   2  -1   8      962.26      951.20     11.51 o
   3  -1   8       43.96       48.98      8.86 o
   4  -1   8      581.09      582.93     14.33 o
   5  -1   8       22.17       14.98     12.77 o
   6  -1   8      948.51      994.53     22.11 o
   7  -1   8      316.04      313.65     16.81 o
   8  -1   8       97.77      100.14     18.56 o
   9  -1   8      631.81      692.96     22.51 o
  10  -1   8        3.12       10.29     25.87 o
 -12   0   8        2.43        8.68     17.12 o
 -11   0   8      168.50      142.06     12.84 o
 -10   0   8        0.02        0.02      8.93 o
  -9   0   8       45.72       37.03      8.27 o
  -8   0   8        3.91       -0.02      2.08 o
  -7   0   8      455.41      456.32      8.04 o
  -6   0   8      196.49      210.87      5.32 o
  -5   0   8       10.51       14.61      3.85 o
  -4   0   8      204.53      243.15      4.43 o
  -3   0   8        1.31        4.87      5.15 o
  -2   0   8       56.18       85.36      4.29 o
  -1   0   8      161.09      171.76      5.59 o
   0   0   8      165.12      125.51      5.90 o
   1   0   8     1378.39     1569.73     15.78 o
   2   0   8       36.17       36.68      6.83 o
   3   0   8      957.99     1087.21     13.16 o
   4   0   8     1698.29     1977.55     33.27 o
   5   0   8        9.24        4.36      7.53 o
   6   0   8       25.21       14.09     15.18 o
   7   0   8      172.95      158.49     17.83 o
   8   0   8       23.43        9.26     11.39 o
   9   0   8       23.87       27.08     21.76 o
  10   0   8      169.59      188.50     25.54 o
 -12   1   8       93.72       95.35     23.86 o
 -11   1   8       54.48       46.58     11.87 o
 -10   1   8        0.45        6.31      9.15 o
  -9   1   8       25.72       18.19      6.90 o
  -8   1   8        1.04       -0.11      5.11 o
  -7   1   8      112.95      108.97      9.74 o
  -6   1   8     2177.68     2305.86     29.83 o
  -5   1   8      598.06      559.82      9.28 o
  -4   1   8     2140.95     2119.48      9.88 o
  -3   1   8        2.49        3.16      4.07 o
  -2   1   8        1.43        3.15      1.86 o
  -1   1   8      105.87      105.41      4.48 o
   0   1   8       47.88       45.14      5.68 o
   1   1   8       17.63       15.77      5.62 o
   2   1   8      686.94      702.72     10.33 o
   3   1   8      144.58      119.62      8.42 o
   4   1   8     2614.83     2593.11     21.11 o
   5   1   8       13.73       16.42     14.97 o
   6   1   8      133.22      130.05     14.60 o
   7   1   8      197.71      171.42     17.83 o
   8   1   8       56.13       62.38     20.78 o
   9   1   8       41.84       44.19     23.41 o
  10   1   8        3.90        1.78      7.68 o
 -12   2   8        2.28       -1.65      4.87 o
 -11   2   8       39.50       24.52     22.00 o
 -10   2   8       78.87       56.38     16.85 o
  -9   2   8      345.96      305.11      7.47 o
  -8   2   8      768.89      722.20     13.94 o
  -7   2   8     1239.29     1350.08     16.40 o
  -6   2   8      103.39      107.43      9.59 o
  -5   2   8        0.53        6.26      2.85 o
  -4   2   8        7.41        3.58      4.15 o
  -3   2   8       75.63       69.93      4.65 o
  -2   2   8     3806.97     4383.31     26.94 o
  -1   2   8      498.44      555.79      7.08 o
   0   2   8     5543.44     6365.41     24.64 o
   1   2   8      171.35      192.59      6.06 o
   2   2   8        7.82        2.22      5.25 o
   3   2   8       49.81       38.35      7.27 o
   4   2   8      204.55      197.75      9.45 o
   5   2   8      377.59      375.87     11.67 o
   6   2   8        3.99        7.25     13.89 o
   7   2   8      205.34      153.08     19.28 o
   8   2   8      546.27      565.22     20.88 o
   9   2   8      341.06      338.52     24.19 o
  10   2   8       25.49       33.88     27.22 o
 -12   3   8       27.90       23.54     27.77 o
 -11   3   8        8.48       15.83     19.18 o
 -10   3   8       21.35       20.76     16.46 o
  -9   3   8       49.42       33.00     13.10 o
  -8   3   8      156.81      132.93     11.25 o
  -7   3   8      195.78      219.57     10.28 o
  -6   3   8       17.67       18.01      9.33 o
  -5   3   8     1522.19     1555.06     14.09 o
  -4   3   8     1085.32     1100.08     10.76 o
  -3   3   8      142.87      139.79      7.76 o
  -2   3   8     1543.67     1683.74     11.76 o
  -1   3   8      206.95      223.85      6.28 o
   0   3   8      159.57      172.50      6.29 o
   1   3   8        0.40       -1.14      5.31 o
   2   3   8       17.10       15.55      6.06 o
   3   3   8      272.54      264.61      7.09 o
   4   3   8      146.06      143.26     10.17 o
   5   3   8      585.12      615.10     13.56 o
   6   3   8       64.85       52.92     13.01 o
   7   3   8      106.04      107.61     19.29 o
   8   3   8       92.10       66.89     21.18 o
   9   3   8       12.38        7.25     24.09 o
  10   3   8       17.24       23.37     28.62 o
 -12   4   8       71.80       56.86     28.93 o
 -11   4   8        0.53       -0.75     27.04 o
 -10   4   8      724.78      867.10     19.30 o
  -9   4   8     1643.96     1753.28     20.85 o
  -8   4   8      120.45      101.72      5.26 o
  -7   4   8     1942.65     2250.34     22.64 o
  -6   4   8     1333.80     1262.73     10.81 o
  -5   4   8      305.98      278.49      8.23 o
  -4   4   8     1293.00     1477.99     13.04 o
  -3   4   8      411.31      474.13      7.84 o
  -2   4   8       59.35       39.08      5.56 o
  -1   4   8      128.99      150.01      6.76 o
   0   4   8       54.09       41.74      7.17 o
   1   4   8     1206.51     1273.98     12.70 o
   2   4   8     8080.96     8888.18     27.40 o
   3   4   8      534.85      597.55      9.21 o
   4   4   8     1760.54     1789.77     21.44 o
   5   4   8      433.64      425.21     18.77 o
   6   4   8      259.61      270.53     12.89 o
   7   4   8       50.67       54.71     20.55 o
   8   4   8      248.59      242.85     21.32 o
   9   4   8       70.60       67.16     25.60 o
  10   4   8        5.71       -1.33      6.52 o
 -12   5   8       64.98       79.48     30.05 o
 -11   5   8       11.91       11.63     23.77 o
 -10   5   8      122.41       93.02     20.01 o
  -9   5   8        2.83       14.23     14.97 o
  -8   5   8      681.69      688.80     13.98 o
  -7   5   8      236.28      204.17      6.29 o
  -6   5   8        9.51        4.80      3.15 o
  -5   5   8      154.96      155.84      6.72 o
  -4   5   8        2.96       -0.55      3.68 o
  -3   5   8      956.13      971.84     11.07 o
  -2   5   8      441.34      392.85      7.20 o
  -1   5   8      632.24      621.20      9.79 o
   0   5   8        1.63       -2.25      5.50 o
   1   5   8      314.19      266.35      8.79 o
   2   5   8      215.96      215.79      7.19 o
   3   5   8        0.72        6.13      9.27 o
   4   5   8      150.20      141.72     11.33 o
   5   5   8      344.61      354.70     12.90 o
   6   5   8       11.54        3.64     13.07 o
   7   5   8       15.93       28.29     18.26 o
   8   5   8        4.54       -2.92      7.04 o
   9   5   8       17.59        6.64     22.63 o
 -12   6   8       82.17       76.53     31.38 o
 -11   6   8      149.00      163.05     26.92 o
 -10   6   8       67.93       57.09     24.48 o
  -9   6   8      299.74      314.14     10.04 o
  -8   6   8        0.35        0.71      3.72 o
  -7   6   8       15.88       18.53      7.87 o
  -6   6   8      110.98      102.20      7.79 o
  -5   6   8      142.26      137.61      7.55 o
  -4   6   8       34.21       26.82      7.44 o
  -3   6   8       33.73       39.25      7.51 o
  -2   6   8     1105.75     1337.63     12.17 o
  -1   6   8     2669.34     2987.74     19.71 o
   0   6   8     4103.23     4627.54     28.69 o
   1   6   8      675.03      757.43     14.75 o
   2   6   8     2314.28     2444.41     18.71 o
   3   6   8      504.94      521.47     11.60 o
   4   6   8      495.15      486.36     25.52 o
   5   6   8       30.08       27.40     13.13 o
   6   6   8       29.17       33.78     15.46 o
   7   6   8        2.04       -2.85      9.31 o
   8   6   8        0.02        1.48      4.39 o
   9   6   8       86.93       88.41     27.32 o
 -12   7   8       28.86       22.42     32.74 o
 -11   7   8       11.61       16.85     29.04 o
 -10   7   8        1.80        9.60     12.45 o
  -9   7   8      313.99      289.40     13.37 o
  -8   7   8       92.92       77.92     10.05 o
  -7   7   8      267.13      244.84      9.77 o
  -6   7   8       25.34       22.65      9.49 o
  -5   7   8       31.13       33.60      9.23 o
  -4   7   8       69.14       71.54      8.78 o
  -3   7   8      371.30      391.63      9.37 o
  -2   7   8      794.02      826.58     10.56 o
  -1   7   8      202.22      191.21      8.57 o
   0   7   8      175.44      157.04      9.02 o
   1   7   8      525.80      579.57     11.73 o
   2   7   8      504.51      536.56     11.60 o
   3   7   8        9.68       10.83      9.51 o
   4   7   8        9.24       12.86     12.42 o
   5   7   8        4.77        0.65     10.65 o
   6   7   8        9.40        3.08     17.23 o
   7   7   8        6.25       10.25     19.45 o
   8   7   8      104.11      113.70     22.12 o
   9   7   8       16.20       15.97     33.98 o
 -11   8   8      214.42      220.70     30.59 o
 -10   8   8        9.87       11.73     14.14 o
  -9   8   8      586.41      657.28     16.67 o
  -8   8   8      236.19      211.72     11.56 o
  -7   8   8      590.61      648.48     13.72 o
  -6   8   8       37.82       38.19     10.56 o
  -5   8   8      382.84      359.42     12.60 o
  -4   8   8        0.25        0.53      8.69 o
  -3   8   8       62.29       64.38     10.08 o
  -2   8   8     3141.91     3619.98     30.14 o
  -1   8   8      227.15      232.38     10.26 o
   0   8   8     9596.61    11045.34     43.08 o
   1   8   8     1205.38     1289.73     21.55 o
   2   8   8     4275.22     4824.06     47.23 o
   3   8   8      151.13      128.73     10.66 o
   4   8   8      804.93      813.52     17.64 o
   5   8   8       53.13       49.82     15.51 o
   6   8   8        4.38       -1.97     17.63 o
   7   8   8        0.51        3.46     19.82 o
   8   8   8       45.54       28.26     26.02 o
 -11   9   8        0.35        2.84     32.33 o
 -10   9   8        8.56       12.35     15.52 o
  -9   9   8        3.99        2.82     13.80 o
  -8   9   8        4.74        0.36      3.78 o
  -7   9   8       93.56      105.86     12.05 o
  -6   9   8        0.11        5.72     13.32 o
  -5   9   8      263.21      254.48     12.91 o
  -4   9   8       46.68       36.82     13.19 o
  -3   9   8       39.26       37.92     11.36 o
  -2   9   8      131.19      114.59     12.80 o
  -1   9   8      637.27      650.24     14.22 o
   0   9   8       26.69       25.97     11.68 o
   1   9   8       87.22       75.67     12.46 o
   2   9   8       48.59       47.65     13.05 o
   3   9   8       44.34       32.82     14.01 o
   4   9   8       99.58       99.20     15.21 o
   5   9   8       51.98       37.32     16.62 o
   6   9   8        7.79       13.16     21.52 o
   7   9   8      121.77      122.12     25.06 o
   8   9   8       49.28       54.02     29.10 o
 -10  10   8       42.23       29.88     17.21 o
  -9  10   8      123.84      126.44     15.41 o
  -8  10   8       49.67       50.62     14.48 o
  -7  10   8     1009.54     1065.35     21.20 o
  -6  10   8      404.30      326.74     20.25 o
  -5  10   8      875.14      900.82     19.77 o
  -4  10   8      258.85      248.52     14.33 o
  -3  10   8       93.34       82.55     13.75 o
  -2  10   8      522.70      536.94     16.11 o
  -1  10   8      426.35      424.10     13.42 o
   0  10   8      820.05      889.69     16.93 o
   1  10   8      319.43      310.52     13.32 o
   2  10   8     2169.27     2494.81     27.29 o
   3  10   8       89.87       90.60     14.88 o
   4  10   8      145.86      119.02     16.68 o
   5  10   8      228.06      208.41     17.40 o
   6  10   8      122.44       80.64     21.51 o
   7  10   8        0.00       -3.56     13.05 o
 -10  11   8        2.37        8.97     19.17 o
  -9  11   8        4.29        1.36      7.59 o
  -8  11   8        1.60        6.64     15.64 o
  -7  11   8        3.11        7.64     18.32 o
  -6  11   8       56.95       68.03     17.19 o
  -5  11   8        7.87        7.29     15.26 o
  -4  11   8        5.37        5.93     13.42 o
  -3  11   8        0.73       -0.17      1.74 o
  -2  11   8        0.04       -5.92     11.83 o
  -1  11   8       56.41       49.62     13.47 o
   0  11   8        2.03        3.42      6.24 o
   1  11   8      147.67      132.67     14.78 o
   2  11   8       64.16       74.68     15.78 o
   3  11   8        0.11        3.74     16.43 o
   4  11   8       75.23       55.49     17.94 o
   5  11   8       54.72       46.99     19.94 o
   6  11   8        0.84       14.28     25.65 o
  -9  12   8       27.80       17.83     21.37 o
  -8  12   8        1.53       16.41     20.57 o
  -7  12   8       33.21       38.25     19.19 o
  -6  12   8        0.23       -1.08      3.05 o
  -5  12   8      489.86      521.85     18.34 o
  -4  12   8        0.40        1.74     13.17 o
  -3  12   8      321.20      356.32     22.99 o
  -2  12   8        0.06       -4.09     10.37 o
  -1  12   8        3.61       -3.18     13.61 o
   0  12   8      691.36      728.70     17.35 o
   1  12   8       47.12       39.92     17.15 o
   2  12   8      334.58      382.77     19.63 o
   3  12   8        9.39       15.04     18.67 o
   4  12   8      152.76      117.21     19.76 o
   5  12   8       82.56       53.91     25.82 o
   6  12   8       25.39       33.10     26.02 o
  -8  13   8        1.11       -1.73     15.03 o
  -7  13   8        1.54       11.70     21.85 o
  -6  13   8       24.82       17.33     19.97 o
  -5  13   8       30.49       32.69     19.65 o
  -4  13   8       21.31       18.47     23.97 o
  -3  13   8        7.79        7.77     22.17 o
  -2  13   8        0.01       -3.38     14.85 o
  -1  13   8       33.08       17.17     23.02 o
   0  13   8      215.88      208.49     17.56 o
   1  13   8       24.43       26.41     18.27 o
   2  13   8      138.29      128.92     21.85 o
   3  13   8        3.77        4.94     14.99 o
   4  13   8       17.72       21.18     22.41 o
   5  13   8       46.58       36.53     24.63 o
  -7  14   8      192.69      166.53     24.10 o
  -6  14   8       40.47       39.72     21.78 o
  -5  14   8      280.56      271.56     26.86 o
  -4  14   8        0.29       -7.64     22.26 o
  -3  14   8        1.61       -0.47     10.63 o
  -2  14   8        2.39       -4.70     18.32 o
  -1  14   8       40.14       36.91     22.37 o
   0  14   8       88.69       89.34     19.87 o
   1  14   8       84.65       75.47     19.96 o
   2  14   8       23.78       19.44     21.39 o
   3  14   8      212.90      228.62     21.74 o
  -5  15   8        0.09       -4.91     51.26 o
  -4  15   8      102.76      103.54     29.32 o
  -3  15   8       69.99       64.80     24.55 o
  -2  15   8       42.16       32.33     24.67 o
  -1  15   8        4.69       -5.22     11.48 o
   0  15   8       28.97       24.26     25.42 o
   1  15   8        0.23        5.80     25.47 o
   2  15   8        0.06       15.84     28.02 o
  -3 -16   9        1.14       12.54     33.57 o
  -2 -16   9       56.04       50.47     26.45 o
  -1 -16   9       11.13        1.71      8.79 o
   0 -16   9       21.28       40.41     25.51 o
   1 -16   9      108.89       99.64     26.06 o
   2 -16   9        4.51        8.52     28.51 o
  -5 -15   9        6.13       22.80     21.45 o
  -4 -15   9       15.40       23.85     25.58 o
  -3 -15   9        9.29        7.34     28.72 o
  -2 -15   9       23.57       31.10     24.25 o
  -1 -15   9       19.16       18.45     21.53 o
   0 -15   9       14.92       18.08     23.76 o
   1 -15   9        3.55       -0.81      5.08 o
   2 -15   9       71.72       77.52     24.13 o
   3 -15   9       16.30       32.48     27.13 o
   4 -15   9       18.21       29.95     28.67 o
  -6 -14   9      535.39      637.36     23.99 o
  -5 -14   9       79.82       66.24     19.37 o
  -4 -14   9      206.82      229.03     29.22 o
  -3 -14   9       36.06       42.96     21.63 o
  -2 -14   9      441.10      435.99     23.59 o
  -1 -14   9      343.63      348.93     21.03 o
   0 -14   9      921.26     1061.81     22.86 o
   1 -14   9      374.62      471.05     22.17 o
   2 -14   9      365.92      391.73     22.86 o
   3 -14   9      802.64      881.67     25.65 o
   4 -14   9        0.75       13.60     25.01 o
   5 -14   9      238.38      233.92     22.71 o
  -7 -13   9        1.16       -3.53     19.18 o
  -6 -13   9        1.33        9.53     19.65 o
  -5 -13   9       22.78       23.12     16.03 o
  -4 -13   9        0.72       -1.24     21.80 o
  -3 -13   9       11.55        2.50     11.02 o
  -2 -13   9        5.49       -2.21     13.19 o
  -1 -13   9       44.93       30.17     19.86 o
   0 -13   9        7.24        0.36      5.14 o
   1 -13   9       84.74       77.25     18.62 o
   2 -13   9       20.79       16.09     19.73 o
   3 -13   9        7.00       12.87     19.43 o
   4 -13   9        7.84        6.19     12.89 o
   5 -13   9       29.09       29.55     22.11 o
   6 -13   9       41.43       46.47     24.29 o
  -8 -12   9        0.45        2.18     18.66 o
  -7 -12   9       10.90        8.60     19.40 o
  -6 -12   9      157.06      144.86     17.84 o
  -5 -12   9       48.94       43.07     13.93 o
  -4 -12   9      958.69     1091.74     22.98 o
  -3 -12   9      317.48      322.05     20.92 o
  -2 -12   9      676.06      703.38     24.23 o
  -1 -12   9     1082.19     1236.17     21.55 o
   0 -12   9      349.73      396.40     16.20 o
   1 -12   9      198.49      203.10     15.43 o
   2 -12   9      586.69      652.34     19.36 o
   3 -12   9       16.97        7.81     19.72 o
   4 -12   9        3.38       17.16     18.06 o
   5 -12   9      145.66      159.56     19.24 o
   6 -12   9       49.26       56.45     21.68 o
   7 -12   9       57.77       55.23     23.80 o
  -9 -11   9        2.92       -4.12     13.11 o
  -8 -11   9       42.86       39.73     17.75 o
  -7 -11   9        0.53       -1.23      3.41 o
  -6 -11   9        7.41        5.41     15.03 o
  -5 -11   9      209.18      184.32     13.55 o
  -4 -11   9       78.91       71.55     14.28 o
  -3 -11   9      158.91      150.42     15.17 o
  -2 -11   9      697.20      713.25     19.12 o
  -1 -11   9       52.19       53.67     15.63 o
   0 -11   9      167.05      136.88     16.16 o
   1 -11   9       23.19       17.38     15.95 o
   2 -11   9      450.08      465.20     15.87 o
   3 -11   9        0.43        1.60     10.10 o
   4 -11   9        0.24        2.48     19.92 o
   5 -11   9       29.81       32.22     19.67 o
   6 -11   9        0.09        3.42     11.82 o
   7 -11   9       27.57       19.49     22.84 o
   8 -11   9       26.22       39.15     28.51 o
 -10 -10   9        9.61        3.31     13.19 o
  -9 -10   9       28.69       19.87     20.38 o
  -8 -10   9       19.46        7.36     17.24 o
  -7 -10   9      598.27      590.16     15.31 o
  -6 -10   9        1.14       -4.41      9.45 o
  -5 -10   9       71.19       64.79     13.47 o
  -4 -10   9      370.79      366.51     13.06 o
  -3 -10   9      681.26      753.33     13.43 o
  -2 -10   9       69.63       54.86     12.46 o
  -1 -10   9      199.36      195.63     12.26 o
   0 -10   9      168.47      155.77     12.41 o
   1 -10   9        0.51        5.49     15.97 o
   2 -10   9      229.99      210.19     15.33 o
   3 -10   9       30.57       31.67     13.15 o
   4 -10   9      287.25      290.47     15.87 o
   5 -10   9      366.88      363.34     17.53 o
   6 -10   9        0.80        7.50     21.55 o
   7 -10   9      299.73      364.32     21.34 o
   8 -10   9      102.27      120.22     27.29 o
 -10  -9   9       35.07       37.55     21.16 o
  -9  -9   9       16.52       18.24     18.65 o
  -8  -9   9      148.55      134.57     17.53 o
  -7  -9   9      100.83       73.82     13.45 o
  -6  -9   9      395.64      365.96     12.24 o
  -5  -9   9      238.50      225.36     12.50 o
  -4  -9   9     1278.52     1325.14     36.68 o
  -3  -9   9        5.94        6.21      6.80 o
  -2  -9   9        0.70        6.95     11.31 o
  -1  -9   9       41.65       48.26     11.17 o
   0  -9   9       24.64       17.49     11.95 o
   1  -9   9        1.15       -5.17     10.34 o
   2  -9   9       62.33       44.86     12.30 o
   3  -9   9        4.22       10.94     12.27 o
   4  -9   9       37.68       28.96     13.42 o
   5  -9   9      260.78      226.44     16.09 o
   6  -9   9       39.13       40.14     18.23 o
   7  -9   9      378.00      367.43     20.20 o
   8  -9   9      140.77      144.84     25.33 o
   9  -9   9       80.83       79.31     29.43 o
 -11  -8   9       32.27       30.22     22.13 o
 -10  -8   9      512.66      625.36     20.04 o
  -9  -8   9       10.92        4.53     10.94 o
  -8  -8   9       25.03       14.44     15.70 o
  -7  -8   9      312.55      298.75     12.20 o
  -6  -8   9     4737.74     5437.00     40.81 o
  -5  -8   9       13.93        9.57     11.42 o
  -4  -8   9      303.60      259.85      9.77 o
  -3  -8   9       46.42       38.65      9.49 o
  -2  -8   9        0.97       11.92     10.70 o
  -1  -8   9       56.96       26.86     10.54 o
   0  -8   9      277.43      260.41     12.03 o
   1  -8   9      355.73      345.29     12.01 o
   2  -8   9       35.67       40.68     10.54 o
   3  -8   9     1023.38     1200.17     17.10 o
   4  -8   9       28.31       21.57     12.79 o
   5  -8   9      717.57      759.33     16.04 o
   6  -8   9       45.92       33.44     14.96 o
   7  -8   9      141.60      122.65     18.92 o
   8  -8   9        0.48       27.04     20.76 o
   9  -8   9        5.72        1.72     37.31 o
 -11  -7   9       16.40       28.36     20.90 o
 -10  -7   9       15.53       21.10     18.07 o
  -9  -7   9       75.56       69.61     15.84 o
  -8  -7   9       10.26       -4.30     10.38 o
  -7  -7   9        6.24       -5.84     11.68 o
  -6  -7   9     1616.55     1697.73     21.84 o
  -5  -7   9      347.21      329.52     11.02 o
  -4  -7   9     1508.74     1542.86     19.06 o
  -3  -7   9        1.90       -2.90      5.95 o
  -2  -7   9      598.81      540.33     17.60 o
  -1  -7   9      590.32      589.11     12.38 o
   0  -7   9      116.12      110.90      9.52 o
   1  -7   9      180.71      167.12      9.16 o
   2  -7   9      218.85      180.44     10.70 o
   3  -7   9       10.69       16.19     10.74 o
   4  -7   9       29.49       18.81     12.60 o
   5  -7   9      967.89     1067.40     27.30 o
   6  -7   9       25.09       20.73     14.41 o
   7  -7   9      163.57      194.58     18.07 o
   8  -7   9        0.74        9.96     21.58 o
   9  -7   9        6.03        9.64     15.24 o
 -11  -6   9        9.63       24.56     18.51 o
 -10  -6   9        0.07        6.48     15.50 o
  -9  -6   9       58.80       37.22     14.58 o
  -8  -6   9        1.78       -6.44     12.88 o
  -7  -6   9      191.81      158.80     11.78 o
  -6  -6   9        1.79        0.04      5.67 o
  -5  -6   9       49.35       31.24      9.76 o
  -4  -6   9     1563.70     1640.03     15.33 o
  -3  -6   9     1287.96     1512.04     14.53 o
  -2  -6   9      136.02      129.42      9.15 o
  -1  -6   9        0.36        8.37      8.65 o
   0  -6   9     1249.30     1500.58     17.57 o
   1  -6   9       58.71       65.08      8.92 o
   2  -6   9      122.20      126.75      9.70 o
   3  -6   9      992.49     1062.89     15.89 o
   4  -6   9       28.77       41.78     12.15 o
   5  -6   9      545.89      591.03     15.90 o
   6  -6   9       26.02       39.69     16.22 o
   7  -6   9      741.61      772.58     24.08 o
   8  -6   9       45.13       30.66     23.82 o
   9  -6   9       38.99       29.16     24.76 o
 -12  -5   9       62.59       59.46     29.30 o
 -11  -5   9        5.95       26.83     26.60 o
 -10  -5   9        3.00       -1.59     12.33 o
  -9  -5   9       62.83       52.86     13.89 o
  -8  -5   9      342.80      370.03     11.63 o
  -7  -5   9       27.75       26.12     10.59 o
  -6  -5   9       20.50       11.98      8.92 o
  -5  -5   9      289.69      271.52      8.27 o
  -4  -5   9       40.98       27.59      6.58 o
  -3  -5   9      260.77      219.38      6.58 o
  -2  -5   9     1839.48     1878.84     24.79 o
  -1  -5   9       33.84       37.09      8.21 o
   0  -5   9      279.21      269.27      9.42 o
   1  -5   9       35.97       18.60      8.52 o
   2  -5   9       47.25       35.66      9.78 o
   3  -5   9      739.11      727.62     13.46 o
   4  -5   9       98.95       96.51     11.92 o
   5  -5   9       94.97       83.86     13.16 o
   6  -5   9      257.15      234.17     16.78 o
   7  -5   9      327.62      326.99     19.51 o
   8  -5   9        0.21       -1.40     17.39 o
   9  -5   9      149.45      150.25     23.97 o
  10  -5   9       71.21       74.13     28.56 o
 -12  -4   9       36.70       45.55     29.04 o
 -11  -4   9      264.84      287.78     24.68 o
 -10  -4   9       75.35      115.94     20.53 o
  -9  -4   9      817.96      818.55     15.93 o
  -8  -4   9       68.88       65.39     10.42 o
  -7  -4   9        0.62       -1.56      7.35 o
  -6  -4   9       10.01        6.34      8.72 o
  -5  -4   9     1622.40     1843.31     17.36 o
  -4  -4   9        0.27       -0.75      2.16 o
  -3  -4   9     3877.65     4409.97     26.65 o
  -2  -4   9     2344.90     2523.71     17.72 o
  -1  -4   9     2342.43     2697.54     18.84 o
   0  -4   9     2273.84     2466.99     25.77 o
   1  -4   9      247.37      261.79      8.58 o
   2  -4   9      440.68      487.15     11.15 o
   3  -4   9       19.57       16.50     10.26 o
   4  -4   9        0.73        9.04     11.32 o
   5  -4   9      214.82      224.55     11.94 o
   6  -4   9      376.71      376.72     14.99 o
   7  -4   9     1052.52     1237.96     28.23 o
   8  -4   9       12.11        5.28     13.02 o
   9  -4   9      146.06      118.84     23.37 o
  10  -4   9       20.32       20.83     26.88 o
 -12  -3   9       14.76       31.13     27.17 o
 -11  -3   9       22.97       25.79     23.90 o
 -10  -3   9       25.91        0.12      9.45 o
  -9  -3   9      163.59      165.38     11.77 o
  -8  -3   9        9.73        8.81     10.46 o
  -7  -3   9      308.13      282.81      9.69 o
  -6  -3   9      494.92      508.86     12.65 o
  -5  -3   9      134.01      132.60      6.91 o
  -4  -3   9      334.46      325.29      8.62 o
  -3  -3   9      424.56      403.61      7.99 o
  -2  -3   9        7.26        6.65      7.51 o
  -1  -3   9       84.39       55.69      7.10 o
   0  -3   9      427.81      409.69      9.78 o
   1  -3   9       39.81       30.24      8.34 o
   2  -3   9      770.92      719.75     12.58 o
   3  -3   9      137.28      124.54      9.48 o
   4  -3   9        0.23        5.36      6.31 o
   5  -3   9        0.05        9.76     11.55 o
   6  -3   9       16.40        5.82     15.93 o
   7  -3   9       29.60       21.15     18.36 o
   8  -3   9      119.81      116.84     20.46 o
   9  -3   9        6.30        8.21     23.35 o
  10  -3   9       33.45       46.79     26.96 o
 -12  -2   9        7.54       28.01     17.27 o
 -11  -2   9      198.06      226.23     23.86 o
 -10  -2   9      134.27      151.71     19.02 o
  -9  -2   9       46.70       65.57      9.92 o
  -8  -2   9       89.13       68.09      9.01 o
  -7  -2   9       60.02       59.91      8.66 o
  -6  -2   9      311.54      273.81     10.26 o
  -5  -2   9       54.67       58.26      9.15 o
  -4  -2   9      154.26      169.73      6.22 o
  -3  -2   9     4017.02     4410.29     22.90 o
  -2  -2   9      910.04      836.98     10.39 o
  -1  -2   9      212.66      176.25      7.03 o
   0  -2   9     7092.06     7350.79     52.22 o
   1  -2   9      518.54      515.66     14.33 o
   2  -2   9     2091.24     2350.84     19.99 o
   3  -2   9      212.74      223.16     10.23 o
   4  -2   9      779.75      873.38     22.30 o
   5  -2   9      148.99      143.41     13.70 o
   6  -2   9       55.87       41.80     17.27 o
   7  -2   9        2.75       -6.30     13.63 o
   8  -2   9      153.06      121.40     21.62 o
   9  -2   9      304.62      350.01     22.77 o
  10  -2   9      126.29      129.06     25.55 o
 -12  -1   9       98.29       95.08     16.00 o
 -11  -1   9      182.76      174.59     17.39 o
 -10  -1   9        1.92        0.11      5.56 o
  -9  -1   9       48.72       24.86      9.04 o
  -8  -1   9      109.08       75.82      7.42 o
  -7  -1   9      613.31      587.89      9.37 o
  -6  -1   9      200.36      182.89      8.13 o
  -5  -1   9     2667.32     2680.62     37.45 o
  -4  -1   9      368.51      348.69      8.23 o
  -3  -1   9      355.76      332.03      6.46 o
  -2  -1   9      260.76      202.94      5.54 o
  -1  -1   9      237.85      203.77      7.01 o
   0  -1   9      651.18      558.15     10.16 o
   1  -1   9      101.69       64.75      7.29 o
   2  -1   9       27.02       15.62      7.76 o
   3  -1   9       26.35       20.19      9.56 o
   4  -1   9        1.07       -0.04      4.08 o
   5  -1   9       48.93       35.49     13.05 o
   6  -1   9       41.50       47.55     16.22 o
   7  -1   9      240.82      248.87     18.41 o
   8  -1   9       62.21       38.81     20.30 o
   9  -1   9       39.66       41.66     23.64 o
  10  -1   9       72.35       81.47     25.73 o
 -12   0   9       10.76       21.26     25.57 o
 -11   0   9      214.42      206.00     21.69 o
 -10   0   9       85.24       59.21     19.25 o
  -9   0   9       46.58       45.59      7.35 o
  -8   0   9      434.42      439.24      7.46 o
  -7   0   9        6.11        4.29      4.82 o
  -6   0   9      331.21      392.27     10.45 o
  -5   0   9     2333.70     2574.77     16.30 o
  -4   0   9     1624.06     1693.44     19.18 o
  -3   0   9     2425.03     2690.58     15.03 o
  -2   0   9     4751.69     5065.13     18.18 o
  -1   0   9      134.11      105.62      5.84 o
   0   0   9      341.85      371.95      7.83 o
   1   0   9      710.16      741.77     10.57 o
   2   0   9      123.84      103.84      7.72 o
   3   0   9        1.12        1.45      5.29 o
   4   0   9      460.18      453.16     12.44 o
   5   0   9      149.98      151.16     13.68 o
   6   0   9      234.79      243.39     14.97 o
   7   0   9      118.57       74.86     17.85 o
   8   0   9       23.79       19.06     20.98 o
   9   0   9      475.41      502.97     23.70 o
  10   0   9      100.96      114.08     27.00 o
 -12   1   9      183.90      192.55     25.94 o
 -11   1   9      108.44       93.93     24.05 o
 -10   1   9        3.65        9.14     17.99 o
  -9   1   9       15.85       12.28     15.02 o
  -8   1   9      343.52      321.01     12.16 o
  -7   1   9      218.75      231.56     11.74 o
  -6   1   9     4407.56     4793.98     62.23 o
  -5   1   9       15.45       12.40      5.94 o
  -4   1   9     3153.43     3267.65     19.16 o
  -3   1   9      681.68      667.65     11.78 o
  -2   1   9     1990.78     2156.56     12.75 o
  -1   1   9      193.01      188.59      6.54 o
   0   1   9       61.50       54.44      6.79 o
   1   1   9      196.03      184.11      7.16 o
   2   1   9      179.10      147.76      7.87 o
   3   1   9       54.37       52.11      8.53 o
   4   1   9      203.99      167.84     12.12 o
   5   1   9        9.29        3.99     11.84 o
   6   1   9      374.02      350.46     15.30 o
   7   1   9       20.35       23.91     21.17 o
   8   1   9      514.89      524.71     21.45 o
   9   1   9       91.26       91.84     23.68 o
  10   1   9        2.60        5.97     19.69 o
 -12   2   9       65.86       40.76     26.43 o
 -11   2   9      257.07      296.50     22.46 o
 -10   2   9        1.00        1.06     12.12 o
  -9   2   9      623.39      633.70     13.98 o
  -8   2   9     2295.00     2549.88     23.15 o
  -7   2   9      625.42      656.98     13.36 o
  -6   2   9      369.14      392.52     10.43 o
  -5   2   9      507.69      516.31      8.54 o
  -4   2   9      489.30      511.33      8.13 o
  -3   2   9       22.78       22.20      5.47 o
  -2   2   9     3172.98     3387.87     20.66 o
  -1   2   9      731.18      712.66     11.08 o
   0   2   9      364.76      322.15      7.81 o
   1   2   9      889.59      939.17     11.68 o
   2   2   9     1445.50     1522.90     13.60 o
   3   2   9     2305.13     2481.57     19.22 o
   4   2   9      473.50      435.40     14.47 o
   5   2   9      212.06      181.17     13.34 o
   6   2   9       92.69       76.19     16.37 o
   7   2   9     1275.48     1467.84     28.25 o
   8   2   9      178.26      169.12     22.02 o
   9   2   9        0.33        9.06     31.48 o
  10   2   9        0.24        1.36     17.60 o
 -12   3   9       35.27       25.31     22.95 o
 -11   3   9       10.25       10.66     21.18 o
 -10   3   9       98.34       99.29     15.44 o
  -9   3   9       14.86       15.92     15.24 o
  -8   3   9      332.72      326.97     11.12 o
  -7   3   9      812.94      838.89     16.07 o
  -6   3   9        9.70        3.62      5.78 o
  -5   3   9     3150.24     3330.82     17.99 o
  -4   3   9       96.14      102.52      6.84 o
  -3   3   9      339.54      344.89      6.67 o
  -2   3   9        0.12        0.81      2.66 o
  -1   3   9       55.39       51.99      6.72 o
   0   3   9      209.70      183.41      6.94 o
   1   3   9      186.75      159.00      6.41 o
   2   3   9      459.02      448.04      8.33 o
   3   3   9       11.88       13.88      8.09 o
   4   3   9      338.03      348.73     13.75 o
   5   3   9      245.94      225.38     14.55 o
   6   3   9      819.84      805.42     19.08 o
   7   3   9      171.13      195.13     18.87 o
   8   3   9       43.44       57.60     27.42 o
   9   3   9       89.75       84.65     25.59 o
 -12   4   9       30.43       60.28     26.38 o
 -11   4   9      128.83      134.45     23.31 o
 -10   4   9      180.44      222.31     17.36 o
  -9   4   9      245.90      216.77     13.78 o
  -8   4   9      650.32      638.06     16.97 o
  -7   4   9      441.72      425.79     13.16 o
  -6   4   9       73.08       91.45     10.49 o
  -5   4   9      128.98      115.35      6.49 o
  -4   4   9       36.85       42.85      6.75 o
  -3   4   9      143.10      151.90      6.31 o
  -2   4   9      155.04      162.06      6.81 o
  -1   4   9      913.25     1052.90     13.65 o
   0   4   9       35.97       45.80     10.89 o
   1   4   9        0.17        4.20      6.07 o
   2   4   9       35.41       26.49      7.26 o
   3   4   9       56.02       50.27      8.87 o
   4   4   9      337.90      341.31     22.45 o
   5   4   9      379.71      347.26     15.27 o
   6   4   9      627.19      619.01     17.56 o
   7   4   9        8.71       16.11     23.02 o
   8   4   9       23.69       14.80     23.25 o
   9   4   9       90.86       72.96     28.85 o
 -12   5   9       44.03       47.93     31.18 o
 -11   5   9       12.12       10.38     23.06 o
 -10   5   9       20.78       19.27     20.13 o
  -9   5   9       19.86       18.73     15.42 o
  -8   5   9       94.98       78.13     12.61 o
  -7   5   9      132.36      108.80      7.63 o
  -6   5   9       99.12       90.54      6.92 o
  -5   5   9      122.87      117.85      7.20 o
  -4   5   9      123.28      116.04      7.62 o
  -3   5   9      637.00      736.63     11.25 o
  -2   5   9       27.30       34.05      6.79 o
  -1   5   9      195.05      185.87      8.24 o
   0   5   9      513.81      535.24     14.52 o
   1   5   9       11.88        9.82      8.24 o
   2   5   9      289.61      240.82      7.95 o
   3   5   9      205.79      185.43      9.37 o
   4   5   9       20.89       19.31     12.69 o
   5   5   9      387.68      359.47     18.46 o
   6   5   9       45.98       22.86     19.13 o
   7   5   9        0.25       -1.12     25.29 o
   8   5   9       18.04        2.64     11.42 o
   9   5   9      100.39      101.61     27.96 o
 -12   6   9       45.79       26.74     32.99 o
 -11   6   9        0.17        8.18     32.06 o
 -10   6   9        5.37       21.29     20.87 o
  -9   6   9      385.21      365.01     18.38 o
  -8   6   9      121.41       97.28      7.30 o
  -7   6   9      927.51      964.35     12.05 o
  -6   6   9      118.75      115.37      8.13 o
  -5   6   9       10.28        8.51      7.13 o
  -4   6   9       47.59       42.12      8.59 o
  -3   6   9        1.12        0.13      3.21 o
  -2   6   9       48.62       50.13      7.91 o
  -1   6   9       75.10       76.14      8.47 o
   0   6   9        5.78        0.16      2.38 o
   1   6   9       81.57       56.57      9.80 o
   2   6   9      189.92      169.11      8.36 o
   3   6   9      215.42      217.49     10.37 o
   4   6   9      138.86      151.35     13.66 o
   5   6   9       25.16       17.23     18.06 o
   6   6   9      285.24      285.58     20.92 o
   7   6   9       24.44        4.02     35.29 o
   8   6   9      150.76      132.30     29.93 o
   9   6   9       13.15        8.74     35.69 o
 -11   7   9        2.02       -0.91     12.05 o
 -10   7   9       11.70        2.70     19.15 o
  -9   7   9      104.34       89.86     19.71 o
  -8   7   9      181.19      148.35      9.73 o
  -7   7   9       87.59       79.01     10.01 o
  -6   7   9        9.57       10.85     15.00 o
  -5   7   9       48.90       37.07      9.80 o
  -4   7   9      464.95      518.61     12.24 o
  -3   7   9        4.98        1.98      3.02 o
  -2   7   9     1631.33     1821.91     21.73 o
  -1   7   9       85.99       91.85      9.17 o
   0   7   9      299.40      298.46     10.60 o
   1   7   9        2.04       -0.59      3.64 o
   2   7   9      220.28      192.22      9.98 o
   3   7   9        6.72        5.71      4.12 o
   4   7   9      191.40      175.07     15.07 o
   5   7   9        1.73       -1.20      6.45 o
   6   7   9       22.70       -4.34     23.29 o
   7   7   9       43.72       32.75     29.99 o
   8   7   9       78.26       58.62     35.79 o
 -11   8   9      101.00       88.48     29.73 o
 -10   8   9      391.61      445.48     23.19 o
  -9   8   9       24.44       25.49     11.86 o
  -8   8   9        5.75        6.55     11.89 o
  -7   8   9      427.10      403.24     14.04 o
  -6   8   9      452.50      413.88     14.92 o
  -5   8   9      649.44      644.33     17.58 o
  -4   8   9      598.32      590.32     15.32 o
  -3   8   9       79.11       89.86     10.75 o
  -2   8   9      201.36      225.61     12.70 o
  -1   8   9      726.25      799.78     15.13 o
   0   8   9     1164.14     1180.99     15.91 o
   1   8   9      498.13      593.91     13.02 o
   2   8   9      530.69      569.02     11.94 o
   3   8   9      278.79      282.62     16.25 o
   4   8   9       38.72       38.48     13.86 o
   5   8   9       11.45        6.14     13.27 o
   6   8   9       55.22       60.86     29.81 o
   7   8   9       47.90       56.74     33.38 o
   8   8   9       37.75       31.31     35.13 o
 -10   9   9        2.73        3.81     30.75 o
  -9   9   9       25.56       34.18     14.00 o
  -8   9   9       16.68       18.33     13.63 o
  -7   9   9        8.21       16.09     13.00 o
  -6   9   9       95.10      104.60     13.94 o
  -5   9   9        0.48        7.40     13.61 o
  -4   9   9       35.84       30.66     13.63 o
  -3   9   9      303.77      309.20     11.98 o
  -2   9   9        2.31        4.16     11.26 o
  -1   9   9      134.23      127.27     12.15 o
   0   9   9      181.96      180.21     13.05 o
   1   9   9      254.12      256.99     13.51 o
   2   9   9      133.35      108.46     12.25 o
   3   9   9       21.70       15.50     14.77 o
   4   9   9        2.02        3.72     13.60 o
   5   9   9        9.48        5.81      7.42 o
   6   9   9       12.50       18.31     23.89 o
   7   9   9       76.05       65.41     31.10 o
 -10  10   9       37.66       47.48     17.15 o
  -9  10   9      284.93      292.72     15.70 o
  -8  10   9       96.73      111.04     14.76 o
  -7  10   9      244.34      261.63     17.98 o
  -6  10   9      183.87      176.08     16.66 o
  -5  10   9        2.30        6.22     14.74 o
  -4  10   9      389.62      376.94     15.30 o
  -3  10   9      336.29      322.52     16.30 o
  -2  10   9        8.93        7.95      9.59 o
  -1  10   9     4003.45     4708.83     46.95 o
   0  10   9      222.74      223.08     13.88 o
   1  10   9       29.54       26.34     14.64 o
   2  10   9      511.75      528.18     13.75 o
   3  10   9       18.34       18.42     16.58 o
   4  10   9       49.92       50.55     17.60 o
   5  10   9      114.23       91.27     20.83 o
   6  10   9       82.14       82.76     25.43 o
   7  10   9        4.71       12.32     38.01 o
  -9  11   9        0.00        9.52     18.12 o
  -8  11   9       12.50       10.48     18.54 o
  -7  11   9      163.32      188.63     18.07 o
  -6  11   9       98.65       95.64     16.30 o
  -5  11   9      210.00      208.29     17.48 o
  -4  11   9        3.81        4.22     22.94 o
  -3  11   9        0.01        0.46      7.86 o
  -2  11   9        0.03        3.41     17.85 o
  -1  11   9       14.38        6.76     15.39 o
   0  11   9      101.93      117.61     15.45 o
   1  11   9       25.14       27.40     15.97 o
   2  11   9      104.37      106.06     14.49 o
   3  11   9       21.36       14.37     16.92 o
   4  11   9       16.27       20.11     19.02 o
   5  11   9       62.70       58.51     21.17 o
   6  11   9       70.27       96.83     25.61 o
  -8  12   9       38.78       28.08     20.48 o
  -7  12   9      654.36      831.46     26.32 o
  -6  12   9       48.85       34.00     19.80 o
  -5  12   9       29.97       23.64     18.89 o
  -4  12   9        4.68        0.23     13.86 o
  -3  12   9      202.71      194.79     18.49 o
  -2  12   9      135.12      147.13     17.85 o
  -1  12   9        0.79        1.46     15.14 o
   0  12   9      883.36      838.44     18.81 o
   1  12   9      133.16      128.39     18.15 o
   2  12   9      794.26      868.84     20.16 o
   3  12   9       76.56       81.54     19.22 o
   4  12   9      425.62      455.32     20.72 o
   5  12   9        2.45        6.24     34.89 o
  -8  13   9        1.12        5.61     23.25 o
  -7  13   9       65.93       94.40     22.13 o
  -6  13   9       34.76       32.07     21.96 o
  -5  13   9      115.31      105.38     24.99 o
  -4  13   9        8.70       -2.99     14.18 o
  -3  13   9        2.99        2.01     11.97 o
  -2  13   9       22.61       20.19     21.40 o
  -1  13   9        8.31       12.93     24.33 o
   0  13   9        0.99       13.82     21.56 o
   1  13   9        4.94       10.44     15.23 o
   2  13   9        7.46        3.99      6.72 o
   3  13   9        0.28        9.70     19.14 o
   4  13   9      131.16      152.67     22.49 o
  -6  14   9        1.51       -1.88     23.10 o
  -5  14   9       44.21       35.31     26.66 o
  -4  14   9       41.40       20.89     26.61 o
  -3  14   9       39.75       35.80     23.26 o
  -2  14   9        4.97        1.62      5.66 o
  -1  14   9      167.59      148.17     23.61 o
   0  14   9      259.34      216.15     23.50 o
   1  14   9      302.88      335.41     21.81 o
   2  14   9      733.63      823.49     22.46 o
  -4  15   9       23.56       36.13     30.06 o
  -3  15   9       85.63       70.01     25.94 o
  -2  15   9        1.29        4.67     31.67 o
  -1  15   9        0.61       -0.84      5.26 o
   0  15   9        2.26        4.81     26.61 o
  -1 -16  10        0.29       -4.81     15.58 o
   0 -16  10       20.85       21.02     29.93 o
  -4 -15  10       61.99       45.08     26.16 o
  -3 -15  10        5.17       -0.87     18.74 o
  -2 -15  10      105.53       97.78     26.48 o
  -1 -15  10       93.84       74.65     21.80 o
   0 -15  10        0.87        1.60      7.67 o
   1 -15  10      128.08      115.15     27.85 o
   2 -15  10      183.66      204.46     26.25 o
   3 -15  10      167.65      196.66     27.38 o
  -6 -14  10       18.44       31.14     30.68 o
  -5 -14  10       39.16       36.30     24.70 o
  -4 -14  10       68.81       36.52     23.54 o
  -3 -14  10      264.94      242.72     20.13 o
  -2 -14  10       34.36       40.99     19.51 o
  -1 -14  10      135.19      137.74     19.41 o
   0 -14  10      353.47      385.75     19.78 o
   1 -14  10      519.65      595.19     20.50 o
   2 -14  10       16.62       10.57     21.68 o
   3 -14  10      300.96      299.41     24.83 o
   4 -14  10        0.40        0.20      1.92 o
  -7 -13  10       45.30       46.99     22.35 o
  -6 -13  10       97.26      104.22     27.54 o
  -5 -13  10        0.00        2.38     93.97 o
  -4 -13  10       38.71       36.05     21.66 o
  -3 -13  10      134.86      116.25     17.51 o
  -2 -13  10        7.33        6.10     20.67 o
  -1 -13  10      104.76       80.65     17.38 o
   0 -13  10       12.55        8.47     10.58 o
   1 -13  10      101.52       95.44     18.71 o
   2 -13  10       53.20       50.46     20.11 o
   3 -13  10      252.84      245.18     22.52 o
   4 -13  10        5.58        5.29     26.81 o
   5 -13  10       10.21        9.24     32.91 o
  -8 -12  10      119.23      104.41     19.80 o
  -7 -12  10        0.16        3.23     22.49 o
  -6 -12  10      639.95      720.68     22.23 o
  -5 -12  10       30.26       26.72     23.17 o
  -4 -12  10      201.70      187.65     18.77 o
  -3 -12  10      195.20      188.83     18.58 o
  -2 -12  10      238.56      185.86     17.79 o
  -1 -12  10      131.52      144.59     18.31 o
   0 -12  10     1166.46     1394.71     33.30 o
   1 -12  10      420.26      460.69     16.82 o
   2 -12  10       16.22       13.50     13.02 o
   3 -12  10      473.48      476.79     21.49 o
   4 -12  10      170.19      153.35     21.64 o
   5 -12  10       72.43       53.98     21.71 o
   6 -12  10       15.45        5.82      9.21 o
  -9 -11  10       25.55       24.50     22.87 o
  -8 -11  10       74.72       76.91     20.37 o
  -7 -11  10        5.50        0.32      3.10 o
  -6 -11  10       44.55       37.34     15.59 o
  -5 -11  10      306.80      288.96     18.13 o
  -4 -11  10      332.74      312.87     15.26 o
  -3 -11  10      195.91      179.46     14.74 o
  -2 -11  10       68.75       56.83     20.52 o
  -1 -11  10       17.47       10.15     16.48 o
   0 -11  10       18.43        4.25     10.95 o
   1 -11  10        4.76        2.21     11.30 o
   2 -11  10       81.66       58.56     17.57 o
   3 -11  10        0.04        4.24      8.36 o
   4 -11  10        8.57       -2.84     19.81 o
   5 -11  10      159.85      182.83     20.61 o
   6 -11  10       17.61        1.28      7.62 o
   7 -11  10        0.04        0.45      9.08 o
  -9 -10  10        1.09        1.67     22.75 o
  -8 -10  10        5.38       -1.74     13.19 o
  -7 -10  10        2.21       -0.21     13.40 o
  -6 -10  10       84.72       74.51     15.40 o
  -5 -10  10      584.22      632.79     17.75 o
  -4 -10  10     1430.23     1671.99     21.73 o
  -3 -10  10        1.99        5.46     13.25 o
  -2 -10  10      758.52      836.68     16.45 o
  -1 -10  10        4.77        1.47      7.86 o
   0 -10  10     1123.03     1212.17     19.17 o
   1 -10  10        4.29        2.19     15.14 o
   2 -10  10      130.41      116.96     17.16 o
   3 -10  10       18.07       17.01     19.03 o
   4 -10  10       88.51       73.65     17.09 o
   5 -10  10      191.86      167.78     18.89 o
   6 -10  10        0.09        6.79     21.83 o
   7 -10  10        2.30        8.73     22.92 o
   8 -10  10        0.99       19.09     28.17 o
 -10  -9  10        0.03       -2.54     17.88 o
  -9  -9  10       19.97       12.20     12.30 o
  -8  -9  10      167.99      148.91     17.53 o
  -7  -9  10       12.42        4.01      9.51 o
  -6  -9  10       35.30       46.66     13.85 o
  -5  -9  10       39.16       35.51     13.51 o
  -4  -9  10       36.57       39.31     12.67 o
  -3  -9  10       69.25       50.68     12.52 o
  -2  -9  10      238.58      226.45     12.04 o
  -1  -9  10        4.64        3.01      4.69 o
   0  -9  10       50.34       43.54     12.50 o
   1  -9  10        4.92       -1.81      6.40 o
   2  -9  10      206.42      204.83     14.37 o
   3  -9  10        2.67        0.74      3.46 o
   4  -9  10      134.42      141.82     16.10 o
   5  -9  10        1.43        5.26     16.59 o
   6  -9  10        9.79        3.03     11.30 o
   7  -9  10       11.55        2.87     12.86 o
   8  -9  10       59.96       82.13     26.94 o
 -10  -8  10        0.06       -1.55     20.23 o
  -9  -8  10        1.03        0.55     11.75 o
  -8  -8  10       71.78       74.23     15.70 o
  -7  -8  10      118.60      113.37     14.35 o
  -6  -8  10      698.05      711.78     15.36 o
  -5  -8  10       19.20       17.91     11.91 o
  -4  -8  10     3855.56     4479.87     30.98 o
  -3  -8  10      754.29      820.82     14.87 o
  -2  -8  10     1739.27     1942.17     21.30 o
  -1  -8  10       67.30       55.88     11.48 o
   0  -8  10        7.74        8.50     12.77 o
   1  -8  10        3.51       12.32     14.59 o
   2  -8  10       94.07       78.77     12.34 o
   3  -8  10        0.38        6.17     10.03 o
   4  -8  10      109.34      104.85     13.80 o
   5  -8  10      423.90      433.85     17.49 o
   6  -8  10       33.94       20.60     16.72 o
   7  -8  10      402.39      463.65     20.85 o
   8  -8  10        6.95       18.08     22.56 o
 -11  -7  10        2.09        5.44     22.47 o
 -10  -7  10       39.60       55.45     18.14 o
  -9  -7  10       90.28       92.46     16.39 o
  -8  -7  10       58.59       56.74     15.28 o
  -7  -7  10        1.94        8.03     15.09 o
  -6  -7  10      220.06      181.35     11.92 o
  -5  -7  10      492.52      496.23     17.06 o
  -4  -7  10        0.05        9.85     10.47 o
  -3  -7  10        3.92       -1.64      9.62 o
  -2  -7  10      158.19      117.94     10.40 o
  -1  -7  10       46.85       33.28     10.34 o
   0  -7  10       42.39       34.74     10.80 o
   1  -7  10       36.02       23.03     10.84 o
   2  -7  10      620.13      570.32     17.00 o
   3  -7  10       24.25       11.90      5.69 o
   4  -7  10      287.40      290.01     13.39 o
   5  -7  10        3.85        4.17     14.15 o
   6  -7  10      289.68      311.79     15.86 o
   7  -7  10      406.71      362.13     20.84 o
   8  -7  10       34.79       42.34     23.47 o
   9  -7  10        2.98        8.33      9.38 o
 -11  -6  10      183.16      201.76     20.33 o
 -10  -6  10       93.99      113.30     16.79 o
  -9  -6  10       23.77       11.41      8.88 o
  -8  -6  10       27.81       15.97     13.23 o
  -7  -6  10      568.67      564.23     18.67 o
  -6  -6  10      882.98      970.29     16.11 o
  -5  -6  10      535.65      524.02     11.25 o
  -4  -6  10      592.71      623.79     14.53 o
  -3  -6  10      371.87      411.49     10.89 o
  -2  -6  10     1088.86     1145.18     17.95 o
  -1  -6  10       89.31       81.36      9.58 o
   0  -6  10     2422.37     2568.07     23.33 o
   1  -6  10      349.43      311.50     11.09 o
   2  -6  10       28.24       21.04     11.48 o
   3  -6  10       21.00       24.83     11.33 o
   4  -6  10     2182.21     2466.87     24.82 o
   5  -6  10      689.47      736.34     18.38 o
   6  -6  10       21.03       26.07     16.75 o
   7  -6  10      327.34      364.37     19.32 o
   8  -6  10      164.76      153.24     21.43 o
   9  -6  10        2.39       13.87     22.40 o
 -11  -5  10        9.12        3.76     14.51 o
 -10  -5  10       17.21       18.09     16.26 o
  -9  -5  10      113.46      100.79     14.76 o
  -8  -5  10       45.10       60.87     12.15 o
  -7  -5  10      225.69      233.15     10.90 o
  -6  -5  10      669.50      615.73     14.29 o
  -5  -5  10      634.13      634.68     12.30 o
  -4  -5  10      423.56      398.27     13.11 o
  -3  -5  10      794.22      730.59     12.82 o
  -2  -5  10        0.01        3.30      6.96 o
  -1  -5  10      198.21      160.88      9.06 o
   0  -5  10      216.83      183.39     10.06 o
   1  -5  10       68.79       45.22     10.41 o
   2  -5  10       16.31       16.73     11.17 o
   3  -5  10       29.87       20.57     11.61 o
   4  -5  10     1072.65     1169.21     20.38 o
   5  -5  10      781.07      838.61     22.62 o
   6  -5  10      655.01      658.58     21.45 o
   7  -5  10      210.15      229.03     23.50 o
   8  -5  10        1.44        2.42     12.75 o
   9  -5  10       31.02       14.64     28.07 o
 -12  -4  10       58.92       63.53     19.56 o
 -11  -4  10       40.92       31.30     16.76 o
 -10  -4  10      150.44      149.65     15.02 o
  -9  -4  10       76.95       68.25     13.12 o
  -8  -4  10      886.86      867.47     14.28 o
  -7  -4  10        6.54       15.86     10.75 o
  -6  -4  10      483.54      440.90     12.87 o
  -5  -4  10       44.83       23.62      8.01 o
  -4  -4  10      348.33      276.93      8.18 o
  -3  -4  10      305.63      251.17      7.85 o
  -2  -4  10     2085.18     2272.44     20.13 o
  -1  -4  10      761.73      777.85     16.22 o
   0  -4  10      593.94      580.36     12.23 o
   1  -4  10       76.52       62.58     10.29 o
   2  -4  10      132.78      126.73     11.07 o
   3  -4  10     2855.18     3294.61     29.38 o
   4  -4  10      159.47      161.03     12.53 o
   5  -4  10      305.30      319.22     19.76 o
   6  -4  10      917.80     1030.38     23.20 o
   7  -4  10        5.91       15.99     14.34 o
   8  -4  10      169.24      159.18     22.34 o
   9  -4  10      136.76      128.35     26.32 o
 -12  -3  10       22.08       35.10     18.20 o
 -11  -3  10       43.66       34.23     16.04 o
 -10  -3  10        3.99        9.58     14.15 o
  -9  -3  10       29.62       37.58     11.39 o
  -8  -3  10      186.05      161.55     10.28 o
  -7  -3  10      268.08      259.04     10.71 o
  -6  -3  10      100.96       94.47      9.16 o
  -5  -3  10      715.74      681.68     12.10 o
  -4  -3  10      376.11      302.74      7.70 o
  -3  -3  10     1176.68     1192.85     21.10 o
  -2  -3  10     2358.87     2367.22     17.93 o
  -1  -3  10      135.45      101.37      7.85 o
   0  -3  10       48.80       39.00      8.62 o
   1  -3  10       51.71       47.86      8.44 o
   2  -3  10     1446.43     1507.14     23.77 o
   3  -3  10      618.06      588.10     13.38 o
   4  -3  10       80.66       81.78     11.63 o
   5  -3  10     1228.64     1217.07     29.83 o
   6  -3  10       11.04       26.13     15.53 o
   7  -3  10      357.92      324.10     20.96 o
   8  -3  10      146.12      180.31     22.39 o
   9  -3  10      200.47      186.32     24.64 o
 -12  -2  10        3.80        9.12     28.65 o
 -11  -2  10       85.16       70.67     13.90 o
 -10  -2  10      245.05      208.53     12.47 o
  -9  -2  10      326.40      292.60     10.13 o
  -8  -2  10       19.60       19.24      9.73 o
  -7  -2  10      996.33     1022.00     30.70 o
  -6  -2  10      232.11      221.94      8.62 o
  -5  -2  10       29.11       16.96      7.85 o
  -4  -2  10     5895.76     6538.44     30.07 o
  -3  -2  10        0.05        4.39      5.65 o
  -2  -2  10     3658.90     4005.06     30.66 o
  -1  -2  10       96.85       86.74      7.37 o
   0  -2  10       41.39       58.92      8.05 o
   1  -2  10      318.29      401.59     10.18 o
   2  -2  10       73.81       62.37     10.99 o
   3  -2  10     1565.46     1617.59     28.55 o
   4  -2  10        0.04        9.77     12.62 o
   5  -2  10      742.37      820.16     16.43 o
   6  -2  10       14.86       29.61     15.09 o
   7  -2  10      238.51      240.31     19.48 o
   8  -2  10        9.57       -1.72      4.17 o
   9  -2  10        0.03       17.81     24.88 o
 -12  -1  10       49.89       57.35     28.42 o
 -11  -1  10       72.77       56.91     22.46 o
 -10  -1  10       40.02       36.95     10.19 o
  -9  -1  10       25.94       23.29      8.71 o
  -8  -1  10      309.83      301.69      7.85 o
  -7  -1  10       86.06       69.50      7.15 o
  -6  -1  10     1014.01      958.66     15.61 o
  -5  -1  10      946.80      951.23     11.78 o
  -4  -1  10     2243.87     2284.67     31.55 o
  -3  -1  10       36.72       28.74      5.97 o
  -2  -1  10     1811.68     1842.55     20.24 o
  -1  -1  10        6.32        3.89      6.51 o
   0  -1  10       16.99       16.37      8.62 o
   1  -1  10      100.92       97.15      8.36 o
   2  -1  10       37.59       26.37      9.00 o
   3  -1  10      489.44      494.91     12.64 o
   4  -1  10        3.59        6.33      5.59 o
   5  -1  10      936.08      912.50     21.04 o
   6  -1  10        5.53        3.30      8.06 o
   7  -1  10      513.45      515.07     20.90 o
   8  -1  10      136.96      123.76     21.74 o
   9  -1  10      461.70      483.45     25.42 o
 -12   0  10      169.45      204.46     27.14 o
 -11   0  10      295.84      279.11     24.24 o
 -10   0  10        5.31       -0.17     22.37 o
  -9   0  10      219.08      193.85     15.61 o
  -8   0  10      329.70      329.84      7.36 o
  -7   0  10      932.64      957.95     12.93 o
  -6   0  10      181.20      172.89      6.60 o
  -5   0  10      793.34      837.71     11.09 o
  -4   0  10      121.07      142.84      6.27 o
  -3   0  10     1110.85     1131.68     11.43 o
  -2   0  10     1497.10     1670.42     11.49 o
  -1   0  10      110.02       80.45      7.25 o
   0   0  10     2599.07     2879.65     27.05 o
   1   0  10      380.65      404.37      9.93 o
   2   0  10     1217.49     1383.56     16.33 o
   3   0  10        1.01       14.19     12.93 o
   4   0  10     1031.84     1156.90     17.45 o
   5   0  10      152.37      170.84     12.68 o
   6   0  10        1.00        4.82     16.11 o
   7   0  10      180.77      172.76     20.39 o
   8   0  10       13.99       26.64     22.52 o
   9   0  10      117.68      108.27     25.30 o
 -12   1  10      189.24      202.80     26.70 o
 -11   1  10        3.08       10.72     27.04 o
 -10   1  10       26.58       19.02     16.71 o
  -9   1  10      127.26      104.62     15.71 o
  -8   1  10      213.89      201.42     12.73 o
  -7   1  10        0.52        1.11     12.53 o
  -6   1  10     3640.48     3694.45     51.35 o
  -5   1  10        0.41        8.03      6.39 o
  -4   1  10     3080.75     3043.99     17.91 o
  -3   1  10       23.08       14.67      5.72 o
  -2   1  10      257.41      201.76      5.83 o
  -1   1  10        8.03        5.53      7.49 o
   0   1  10       46.84       41.85      7.31 o
   1   1  10       34.59       34.55      7.61 o
   2   1  10      351.26      324.76     10.03 o
   3   1  10        0.67        1.50      3.37 o
   4   1  10       70.77       83.92     13.73 o
   5   1  10      144.37      126.84     14.84 o
   6   1  10      101.63       85.01     15.59 o
   7   1  10      100.29       77.47     20.08 o
   8   1  10        6.71       30.82     22.17 o
   9   1  10        9.24       26.17     24.53 o
 -12   2  10        8.04        7.48     10.67 o
 -11   2  10       47.74       48.32     23.24 o
 -10   2  10       27.66       35.36     19.42 o
  -9   2  10      145.84      163.42     12.27 o
  -8   2  10      221.91      211.64     11.08 o
  -7   2  10      522.84      582.29     14.49 o
  -6   2  10     1050.09     1096.31     25.24 o
  -5   2  10     1566.22     1650.88     15.75 o
  -4   2  10      521.89      519.71      8.85 o
  -3   2  10     2256.49     2352.31     14.36 o
  -2   2  10      266.85      259.31      6.36 o
  -1   2  10     2013.55     2242.23     16.44 o
   0   2  10     1166.56     1090.59     12.57 o
   1   2  10      292.74      259.38      8.05 o
   2   2  10     2026.82     2147.96     17.93 o
   3   2  10      791.82      863.23     14.70 o
   4   2  10       29.18       49.28     17.52 o
   5   2  10      159.62      144.95     16.59 o
   6   2  10      921.33      977.48     21.13 o
   7   2  10      253.97      277.41     24.01 o
   8   2  10     1015.53     1141.72     28.14 o
   9   2  10       97.50      141.02     27.72 o
 -12   3  10       24.65       51.56     24.57 o
 -11   3  10       83.39       75.64     20.42 o
 -10   3  10      144.89      126.96     15.52 o
  -9   3  10       78.09       67.59     13.08 o
  -8   3  10      204.98      195.57     11.21 o
  -7   3  10     1383.45     1475.17     20.80 o
  -6   3  10        1.15        4.91      5.14 o
  -5   3  10     1422.07     1496.84     16.35 o
  -4   3  10       43.56       42.40      6.84 o
  -3   3  10        6.77        3.50      5.01 o
  -2   3  10      107.76       92.60      6.69 o
  -1   3  10      162.67      147.78      7.28 o
   0   3  10       18.45       10.60      7.54 o
   1   3  10       14.73        3.97      5.20 o
   2   3  10        0.11        0.83      5.49 o
   3   3  10       37.40       35.66      9.92 o
   4   3  10      243.21      227.71     16.16 o
   5   3  10        9.54        9.72      9.75 o
   6   3  10        8.36       35.49     24.30 o
   7   3  10        3.08        8.24     12.93 o
   8   3  10       76.83       76.19     23.82 o
   9   3  10       21.10       19.40     28.14 o
 -12   4  10      105.79      126.39     27.13 o
 -11   4  10      256.90      276.42     20.18 o
 -10   4  10      180.57      205.60     16.09 o
  -9   4  10      676.26      764.73     14.56 o
  -8   4  10       61.20       54.68     12.63 o
  -7   4  10      239.02      204.92     12.53 o
  -6   4  10      194.56      183.14      6.28 o
  -5   4  10      638.84      707.69     10.72 o
  -4   4  10     1838.32     2082.62     16.94 o
  -3   4  10     1006.10     1055.89     12.40 o
  -2   4  10      500.18      493.59      9.04 o
  -1   4  10      233.66      189.89      7.72 o
   0   4  10      392.98      397.33      9.28 o
   1   4  10      281.21      249.14      8.57 o
   2   4  10     1080.56     1071.66     13.88 o
   3   4  10      430.66      435.05     12.04 o
   4   4  10       87.22       68.55     14.02 o
   5   4  10        2.53       -3.57     11.59 o
   6   4  10      769.92      835.84     24.40 o
   7   4  10       49.69       51.64     29.15 o
   8   4  10       24.41       14.51     33.23 o
   9   4  10      205.40      201.51     35.18 o
 -12   5  10       14.33        6.09     33.13 o
 -11   5  10       14.29       14.04     20.66 o
 -10   5  10        0.88        7.74     23.97 o
  -9   5  10      229.19      236.31     16.00 o
  -8   5  10       29.22       21.73     12.93 o
  -7   5  10        3.61        5.37      5.96 o
  -6   5  10       54.26       46.10      7.38 o
  -5   5  10        5.45        5.98      3.80 o
  -4   5  10       25.96       17.28      8.13 o
  -3   5  10        3.36       -0.88      4.81 o
  -2   5  10        5.55        5.01      7.64 o
  -1   5  10        0.56        3.21      7.76 o
   0   5  10        3.69        1.13      2.84 o
   1   5  10      535.02      540.54     13.62 o
   2   5  10       19.65       15.58      9.72 o
   3   5  10      338.02      312.69     11.85 o
   4   5  10       11.27       20.17     15.27 o
   5   5  10      411.14      433.32     19.33 o
   6   5  10      401.73      368.69     22.44 o
   7   5  10        1.12        4.76     28.04 o
   8   5  10       12.84       -7.34     29.54 o
 -11   6  10      359.12      424.62     59.70 o
 -10   6  10      143.07      168.36     22.21 o
  -9   6  10      424.53      485.50     19.54 o
  -8   6  10      615.89      617.73     21.05 o
  -7   6  10        0.01        5.93      8.58 o
  -6   6  10      109.27      109.39      8.78 o
  -5   6  10      507.31      489.24     10.60 o
  -4   6  10        0.02        7.93     11.61 o
  -3   6  10        0.54        0.75      4.40 o
  -2   6  10     1888.64     2096.33     24.85 o
  -1   6  10        3.76        4.28      9.22 o
   0   6  10     3609.33     4276.25     50.47 o
   1   6  10      344.54      380.27     10.12 o
   2   6  10      191.19      180.05     10.14 o
   3   6  10     2140.03     2415.27     42.55 o
   4   6  10      276.55      272.63     16.06 o
   5   6  10        0.01       -3.44      6.89 o
   6   6  10      155.09      130.83     23.74 o
   7   6  10      307.78      252.21     32.37 o
   8   6  10        6.51        0.60     22.89 o
 -11   7  10        0.59       25.04     29.64 o
 -10   7  10        8.80        8.74     27.38 o
  -9   7  10       74.82       68.92     20.47 o
  -8   7  10      135.04      122.78      9.55 o
  -7   7  10      118.30      104.74     10.14 o
  -6   7  10       65.33       51.28     15.62 o
  -5   7  10       54.03       64.47     11.60 o
  -4   7  10      224.77      229.71     17.99 o
  -3   7  10      111.71      111.19      9.47 o
  -2   7  10       54.91       66.13     11.12 o
  -1   7  10      312.63      314.64     10.35 o
   0   7  10      157.93      159.90     11.00 o
   1   7  10       24.05       18.65     11.42 o
   2   7  10        1.20       -1.98      3.96 o
   3   7  10       13.53       12.51     15.72 o
   4   7  10      172.55      174.47     16.93 o
   5   7  10        4.36       -3.16      8.02 o
   6   7  10       55.67       32.80     28.09 o
   7   7  10       23.01       23.49     46.56 o
   8   7  10       47.24       23.08     36.91 o
 -11   8  10      170.64      161.61     31.75 o
 -10   8  10        0.17       19.49     23.99 o
  -9   8  10       27.79       45.74     20.94 o
  -8   8  10       24.27       21.51     11.78 o
  -7   8  10      210.86      194.20     12.03 o
  -6   8  10       12.58        9.43     11.70 o
  -5   8  10        7.38        8.62     12.99 o
  -4   8  10       10.17        2.13      8.47 o
  -3   8  10     1632.87     1662.12     20.40 o
  -2   8  10     1435.04     1607.88     23.46 o
  -1   8  10      179.32      155.60     14.34 o
   0   8  10       52.62       56.03     12.52 o
   1   8  10      223.12      244.90     13.08 o
   2   8  10      101.58       96.03     11.40 o
   3   8  10       61.21       42.58     14.27 o
   4   8  10      147.12      115.62     18.90 o
   5   8  10      225.51      219.81     19.87 o
   6   8  10       31.42        5.65     12.33 o
   7   8  10       10.42        0.52      9.53 o
 -10   9  10       16.27       22.78     25.74 o
  -9   9  10        8.93       23.53     13.93 o
  -8   9  10        4.75        3.17     13.88 o
  -7   9  10        1.42        9.55     13.30 o
  -6   9  10        1.02        1.59     14.12 o
  -5   9  10       11.96        1.62      8.74 o
  -4   9  10       11.63        9.58     13.83 o
  -3   9  10      805.86      922.28     24.21 o
  -2   9  10      225.85      204.29     14.64 o
  -1   9  10      962.77     1060.71     22.61 o
   0   9  10       72.25       69.89     14.39 o
   1   9  10       36.67       36.97     14.75 o
   2   9  10        3.23        9.21     15.06 o
   3   9  10       50.73       32.92     16.51 o
   4   9  10       17.68       25.04     22.98 o
   5   9  10       19.61       28.82     21.14 o
   6   9  10       42.21       43.80     33.76 o
   7   9  10        0.00       19.05     34.67 o
  -9  10  10       81.92       67.83     16.10 o
  -8  10  10       55.88       68.39     15.62 o
  -7  10  10      144.52      108.08     17.19 o
  -6  10  10       83.93       58.92     16.96 o
  -5  10  10        2.67       -3.22      9.47 o
  -4  10  10       21.19       24.92     15.93 o
  -3  10  10       51.07       42.41     19.18 o
  -2  10  10       17.25       33.61     16.14 o
  -1  10  10       89.39       85.09     17.03 o
   0  10  10       24.80       27.40     14.89 o
   1  10  10       30.59       26.36     15.74 o
   2  10  10       78.70       82.58     14.80 o
   3  10  10      105.88       79.84     17.91 o
   4  10  10        1.12        2.45     20.65 o
   5  10  10       20.18       12.78     25.53 o
   6  10  10       63.30       66.37     33.22 o
  -9  11  10       21.27       29.42     20.26 o
  -8  11  10        1.76        6.70     21.29 o
  -7  11  10       41.96       43.56     18.42 o
  -6  11  10        2.18       10.80     19.21 o
  -5  11  10      184.19      168.21     17.79 o
  -4  11  10       76.00       91.99     21.54 o
  -3  11  10       30.69       16.61     20.47 o
  -2  11  10      156.66      142.41     17.04 o
  -1  11  10       33.76       40.48     18.80 o
   0  11  10       38.96       41.70     19.02 o
   1  11  10       70.76       68.82     16.78 o
   2  11  10       12.98        5.54      6.40 o
   3  11  10       19.40        7.94      7.69 o
   4  11  10        1.71       -0.24      2.75 o
   5  11  10       14.93       13.70     28.12 o
  -8  12  10        4.01       16.31     32.04 o
  -7  12  10        1.86       18.32     20.76 o
  -6  12  10       12.40        0.99      4.79 o
  -5  12  10      100.87       63.18     20.34 o
  -4  12  10       33.80       25.69     24.21 o
  -3  12  10      250.04      248.43     22.11 o
  -2  12  10       16.80       24.21     18.85 o
  -1  12  10      517.72      579.25     25.25 o
   0  12  10      528.90      578.96     21.06 o
   1  12  10       76.41       84.52     19.31 o
   2  12  10       64.20       61.54     19.23 o
   3  12  10       14.45       16.78     20.69 o
   4  12  10        0.63        3.82     13.46 o
  -7  13  10       12.39       31.57     23.62 o
  -6  13  10      124.60      136.27     22.47 o
  -5  13  10        2.54        9.01     26.08 o
  -4  13  10       66.94       79.33     25.70 o
  -3  13  10        0.03        1.87      7.46 o
  -2  13  10        0.14       12.64     33.57 o
  -1  13  10       10.56       20.08     22.25 o
   0  13  10      149.05      145.45     23.81 o
   1  13  10      165.46      155.96     21.05 o
   2  13  10       31.59       33.37     21.99 o
   3  13  10      152.24      162.09     23.22 o
  -5  14  10       10.01        1.90     14.63 o
  -4  14  10        1.14        3.03     22.63 o
  -3  14  10       56.44       66.06     28.55 o
  -2  14  10        1.37       10.55     29.46 o
  -1  14  10      103.99      103.52     24.92 o
   0  14  10       52.76       59.59     25.34 o
   1  14  10      505.22      595.31     31.76 o
  -3 -15  11       13.06       15.12     25.86 o
  -2 -15  11       56.96       51.57     22.63 o
  -1 -15  11      104.77       99.87     21.80 o
   0 -15  11       88.75      101.24     24.28 o
   1 -15  11        3.03        5.92     26.21 o
   2 -15  11       57.46       65.83     29.04 o
  -5 -14  11       11.87        1.60     13.33 o
  -4 -14  11       80.73       51.89     21.28 o
  -3 -14  11        4.04       -0.22     13.62 o
  -2 -14  11        2.23       -1.29      7.79 o
  -1 -14  11        0.62       -1.28     14.09 o
   0 -14  11        2.28        4.84     16.45 o
   1 -14  11      198.92      174.83     22.02 o
   2 -14  11      157.02      175.96     27.05 o
   3 -14  11      255.82      261.36     25.95 o
  -6 -13  11        7.39       33.49     25.67 o
  -5 -13  11        4.12        7.41     28.01 o
  -4 -13  11        6.95        5.71     27.98 o
  -3 -13  11        0.21       -0.80     11.37 o
  -2 -13  11       85.44       76.40     20.58 o
  -1 -13  11        2.33       10.77     39.93 o
   0 -13  11       10.21        2.97      5.67 o
   1 -13  11       54.62       48.28     20.42 o
   2 -13  11      308.22      340.85     25.02 o
   3 -13  11      115.65      116.27     25.46 o
   4 -13  11       22.38       27.45     27.60 o
   5 -13  11       35.97       44.25     28.76 o
  -7 -12  11        9.37        5.28     25.94 o
  -6 -12  11       70.93       89.79     22.50 o
  -5 -12  11       15.29       15.36     24.59 o
  -4 -12  11       58.36       37.59     20.29 o
  -3 -12  11       64.17       47.74     18.82 o
  -2 -12  11       28.71       10.16     19.67 o
  -1 -12  11       52.90       43.65     20.21 o
   0 -12  11      907.32     1120.47     25.12 o
   1 -12  11      269.62      283.60     19.26 o
   2 -12  11      311.34      314.40     19.53 o
   3 -12  11      180.26      180.10     22.07 o
   4 -12  11        1.51        4.17     20.73 o
   5 -12  11        0.60       -1.67     25.96 o
   6 -12  11        3.66        0.79     13.19 o
  -8 -11  11      168.26      170.61     25.90 o
  -7 -11  11        6.94        8.00     19.94 o
  -6 -11  11      159.10      174.73     20.35 o
  -5 -11  11      144.35      144.66     19.25 o
  -4 -11  11       14.54        3.80     15.54 o
  -3 -11  11        2.55        3.51     14.08 o
  -2 -11  11      143.01      117.31     17.87 o
  -1 -11  11       83.22       72.94     17.25 o
   0 -11  11       35.53       28.66     17.79 o
   1 -11  11      176.55      142.88     18.82 o
   2 -11  11      177.65      155.88     19.73 o
   3 -11  11      429.73      460.65     19.76 o
   4 -11  11       32.27        1.02      8.30 o
   5 -11  11       24.73       12.38     18.38 o
   6 -11  11       11.41       12.59     34.53 o
  -9 -10  11      134.03      147.76     22.00 o
  -8 -10  11       88.58      107.61     22.62 o
  -7 -10  11      300.64      353.20     18.54 o
  -6 -10  11      234.82      236.60     18.73 o
  -5 -10  11       40.67       38.96     17.97 o
  -4 -10  11       60.95       50.00     16.79 o
  -3 -10  11      166.99      158.95     16.01 o
  -2 -10  11      211.37      227.80     14.65 o
  -1 -10  11      632.95      696.09     17.90 o
   0 -10  11      296.67      289.49     15.00 o
   1 -10  11     1033.23     1203.72     20.43 o
   2 -10  11      116.59       97.37     19.48 o
   3 -10  11       85.90       82.81     19.65 o
   4 -10  11        8.79       12.64     21.63 o
   5 -10  11      562.87      582.82     23.21 o
   6 -10  11       27.31       35.80     22.14 o
   7 -10  11       22.80       23.10     29.09 o
  -9  -9  11       43.92       36.60     20.36 o
  -8  -9  11       31.20       17.57     18.76 o
  -7  -9  11       24.46        2.92      8.40 o
  -6  -9  11      157.86      183.95     17.09 o
  -5  -9  11       50.42       45.45     16.38 o
  -4  -9  11      223.01      191.88     15.66 o
  -3  -9  11        1.76        0.72      2.32 o
  -2  -9  11       98.34       91.91     13.15 o
  -1  -9  11        5.36        2.07     10.33 o
   0  -9  11        2.04       -0.32      2.40 o
   1  -9  11       61.61       52.68     14.41 o
   2  -9  11       89.62       83.06     14.93 o
   3  -9  11      178.72      196.58     15.63 o
   4  -9  11       39.58       27.29     19.97 o
   5  -9  11      568.94      609.89     23.36 o
   6  -9  11        3.39        2.25      7.93 o
   7  -9  11       83.88       60.47     27.48 o
 -10  -8  11        6.64        3.84     19.58 o
  -9  -8  11        0.60        0.77     17.24 o
  -8  -8  11      357.65      359.06     16.94 o
  -7  -8  11      102.45      112.92     20.85 o
  -6  -8  11     1606.49     1808.11     30.30 o
  -5  -8  11      349.55      346.60     15.54 o
  -4  -8  11       38.85       21.98     14.75 o
  -3  -8  11      597.86      608.50     17.43 o
  -2  -8  11      187.22      182.67     12.18 o
  -1  -8  11      215.52      217.15     11.96 o
   0  -8  11       13.61        3.79      5.10 o
   1  -8  11      152.38      162.28     13.17 o
   2  -8  11       18.57       12.15     15.01 o
   3  -8  11     1650.51     1989.64     34.01 o
   4  -8  11      192.22      180.92     16.43 o
   5  -8  11      196.36      227.12     24.82 o
   6  -8  11       27.72       21.60     18.38 o
   7  -8  11        1.72        2.21     11.36 o
   8  -8  11       24.77       37.22     25.46 o
 -10  -7  11       12.29        6.61     14.29 o
  -9  -7  11       26.38       27.63     17.26 o
  -8  -7  11      280.25      235.97     15.37 o
  -7  -7  11        0.33        8.26     15.86 o
  -6  -7  11      830.21      867.88     22.65 o
  -5  -7  11      135.79      122.84     13.98 o
  -4  -7  11       23.14       13.63     13.36 o
  -3  -7  11      160.60      148.78     11.41 o
  -2  -7  11      918.26      913.19     15.62 o
  -1  -7  11      112.44       76.28     11.52 o
   0  -7  11        9.20        0.93      3.76 o
   1  -7  11      131.08       99.69     12.24 o
   2  -7  11       22.48       29.16     13.52 o
   3  -7  11      166.14      161.22     14.52 o
   4  -7  11       16.81       22.26     16.28 o
   5  -7  11      189.94      231.49     17.46 o
   6  -7  11      204.75      211.02     19.21 o
   7  -7  11        0.74        3.89     16.68 o
   8  -7  11       11.25        8.97     17.02 o
 -11  -6  11       27.80       30.72     20.20 o
 -10  -6  11      218.08      249.79     16.79 o
  -9  -6  11        0.54        1.65     19.42 o
  -8  -6  11        3.15        9.88     14.01 o
  -7  -6  11       23.44       17.68     12.76 o
  -6  -6  11       20.34       39.95     14.16 o
  -5  -6  11       15.05       14.95     11.34 o
  -4  -6  11     1393.22     1558.02     29.63 o
  -3  -6  11       27.23       17.34     10.36 o
  -2  -6  11      375.31      352.93     11.29 o
  -1  -6  11        3.57       -0.98      2.20 o
   0  -6  11      133.23      121.83     11.36 o
   1  -6  11      166.73      140.26     12.26 o
   2  -6  11     1186.91     1292.20     20.15 o
   3  -6  11        0.31        7.37     16.00 o
   4  -6  11        3.73       -0.24      9.96 o
   5  -6  11       90.13       88.39     16.43 o
   6  -6  11      196.13      200.31     19.18 o
   7  -6  11      497.64      515.50     19.82 o
   8  -6  11        8.00        4.69     24.70 o
 -11  -5  11       10.78       13.58     18.80 o
 -10  -5  11       12.73       -0.16      7.37 o
  -9  -5  11      278.58      286.88     14.55 o
  -8  -5  11       82.88       74.79     11.73 o
  -7  -5  11      209.33      192.91     12.27 o
  -6  -5  11      422.30      397.81     14.38 o
  -5  -5  11       81.60       62.49     10.34 o
  -4  -5  11        9.47        4.17      8.03 o
  -3  -5  11      195.74      170.14      8.91 o
  -2  -5  11      198.54      167.76      8.61 o
  -1  -5  11      588.98      580.08     12.61 o
   0  -5  11        4.46        7.11     10.98 o
   1  -5  11      532.13      522.64     13.56 o
   2  -5  11       56.68       49.55     12.36 o
   3  -5  11       92.74       82.64     14.00 o
   4  -5  11      156.31      149.38     15.11 o
   5  -5  11      138.93      126.97     16.14 o
   6  -5  11       11.61        3.82      7.40 o
   7  -5  11       27.49       25.46     20.02 o
   8  -5  11       15.19       23.24     21.81 o
   9  -5  11        0.62       26.87     27.32 o
 -11  -4  11      328.68      417.17     16.91 o
 -10  -4  11       20.06       13.92     15.16 o
  -9  -4  11      129.11      119.55     12.53 o
  -8  -4  11      268.44      230.07     11.94 o
  -7  -4  11      338.89      373.31     11.43 o
  -6  -4  11      510.98      525.13     12.21 o
  -5  -4  11       32.70       24.02     11.91 o
  -4  -4  11     1422.61     1610.61     18.13 o
  -3  -4  11      493.32      571.22     12.32 o
  -2  -4  11     1175.52     1278.66     14.74 o
  -1  -4  11        4.85        1.89      3.72 o
   0  -4  11     1189.51     1280.24     17.73 o
   1  -4  11     1736.39     1816.17     21.42 o
   2  -4  11      445.13      462.16     13.89 o
   3  -4  11       37.34       30.19     13.81 o
   4  -4  11       30.08       39.55     15.08 o
   5  -4  11      230.65      217.94     15.12 o
   6  -4  11       14.96       20.64     18.05 o
   7  -4  11        6.98        8.22     12.93 o
   8  -4  11        4.93        0.07      1.72 o
   9  -4  11        9.35       23.05     25.51 o
 -11  -3  11        0.27        5.00     14.41 o
 -10  -3  11       85.99       85.45     13.87 o
  -9  -3  11       49.80       62.84     11.73 o
  -8  -3  11      318.99      326.50     10.84 o
  -7  -3  11       33.62       31.40     10.55 o
  -6  -3  11      103.57      108.93      9.63 o
  -5  -3  11       13.32        4.33      6.94 o
  -4  -3  11        0.08       10.86      9.09 o
  -3  -3  11       21.63       16.31      9.27 o
  -2  -3  11      228.07      204.24      8.45 o
  -1  -3  11       57.36       42.82      8.82 o
   0  -3  11       46.47       27.91      9.37 o
   1  -3  11       63.59       44.91      9.91 o
   2  -3  11      371.54      327.14     12.69 o
   3  -3  11       12.10        1.26      3.36 o
   4  -3  11      233.16      217.10     14.40 o
   5  -3  11       41.70       36.08     15.12 o
   6  -3  11      366.95      358.68     16.95 o
   7  -3  11       28.53       32.08     18.45 o
   8  -3  11        9.36       11.14     15.49 o
   9  -3  11        9.26       17.91     24.36 o
 -12  -2  11       12.13        1.70      6.14 o
 -11  -2  11      100.79      106.41     26.23 o
 -10  -2  11      138.72      172.24     12.09 o
  -9  -2  11       63.96       35.72     10.68 o
  -8  -2  11        9.52       10.44      9.26 o
  -7  -2  11       78.41       60.19      9.78 o
  -6  -2  11      287.40      284.68      9.43 o
  -5  -2  11     1308.03     1297.39     20.82 o
  -4  -2  11      489.63      504.16     13.28 o
  -3  -2  11      378.01      347.96      9.99 o
  -2  -2  11      502.73      447.03     11.95 o
  -1  -2  11      974.60     1055.77     14.62 o
   0  -2  11       36.82       31.96      9.23 o
   1  -2  11      797.21      868.43     13.92 o
   2  -2  11     1822.66     2029.67     20.55 o
   3  -2  11        1.95        0.59      4.87 o
   4  -2  11      804.86      884.35     19.09 o
   5  -2  11       78.71       72.08     15.86 o
   6  -2  11        4.59       -0.10      0.97 o
   7  -2  11       30.10       28.75     19.90 o
   8  -2  11        0.74       -4.46     11.95 o
   9  -2  11       32.23       20.77     28.55 o
 -12  -1  11       10.12        1.68     11.26 o
 -11  -1  11      123.34       89.66     24.51 o
 -10  -1  11       20.05        4.83      9.33 o
  -9  -1  11      169.09      145.18      8.47 o
  -8  -1  11      188.77      168.64     11.67 o
  -7  -1  11      110.51       93.01      8.03 o
  -6  -1  11      300.16      303.87      8.64 o
  -5  -1  11      221.18      198.07      9.06 o
  -4  -1  11        3.87        4.00     10.68 o
  -3  -1  11     1707.52     1753.03     16.71 o
  -2  -1  11      617.50      620.75     13.50 o
  -1  -1  11      106.07       87.39      8.72 o
   0  -1  11        4.85        5.61      9.64 o
   1  -1  11       61.28       48.16      9.69 o
   2  -1  11     1488.33     1543.77     18.23 o
   3  -1  11      139.64      120.88     13.23 o
   4  -1  11      345.71      336.43     14.28 o
   5  -1  11        4.91        9.65      8.97 o
   6  -1  11      124.16      151.28     25.63 o
   7  -1  11       11.51       30.16     20.01 o
   8  -1  11      336.94      339.95     24.13 o
   9  -1  11        1.43       21.53     27.40 o
 -12   0  11        0.01        5.09     19.23 o
 -11   0  11        0.43       -2.39     20.93 o
 -10   0  11        0.78       -1.00     18.80 o
  -9   0  11        5.90        0.99     10.08 o
  -8   0  11      347.95      374.69     14.50 o
  -7   0  11       27.36       20.04      7.03 o
  -6   0  11        0.84       -0.89      1.78 o
  -5   0  11     1263.21     1294.70     15.43 o
  -4   0  11     2340.21     2565.83     25.19 o
  -3   0  11     1044.34     1093.18     17.86 o
  -2   0  11     3808.52     4124.00     23.69 o
  -1   0  11      412.43      403.16      9.02 o
   0   0  11      101.05      103.43      8.82 o
   1   0  11       58.77       45.04      9.36 o
   2   0  11      241.67      258.63     10.33 o
   3   0  11       40.72       26.91     10.78 o
   4   0  11      263.13      281.60     14.11 o
   5   0  11      665.22      667.76     17.55 o
   6   0  11     1169.00     1259.30     60.72 o
   7   0  11      231.90      243.48     25.97 o
   8   0  11       22.00       26.52     24.38 o
   9   0  11      266.98      225.04     27.04 o
 -12   1  11      119.41      127.00     28.58 o
 -11   1  11       14.90       12.37     25.36 o
 -10   1  11       13.68        5.72     16.87 o
  -9   1  11       17.30        1.67      3.78 o
  -8   1  11        2.59       -1.29      8.16 o
  -7   1  11       73.69       64.22      4.80 o
  -6   1  11      209.42      191.21      7.10 o
  -5   1  11      557.95      596.09      9.75 o
  -4   1  11        0.77        5.47      9.27 o
  -3   1  11      144.03      138.63      7.68 o
  -2   1  11     1258.65     1348.58     15.26 o
  -1   1  11       39.49       29.89      7.92 o
   0   1  11       31.50       30.09      8.25 o
   1   1  11      345.13      308.30      9.90 o
   2   1  11      113.57       94.18     10.22 o
   3   1  11      227.31      214.62     11.18 o
   4   1  11      453.07      474.55     20.32 o
   5   1  11       24.42       32.15     16.79 o
   6   1  11      741.12      811.77     34.35 o
   7   1  11      262.00      295.67     23.53 o
   8   1  11       81.52       78.99     28.81 o
   9   1  11      139.99      183.87     33.53 o
 -12   2  11       23.22       26.56     22.20 o
 -11   2  11       37.55       41.02     20.69 o
 -10   2  11        2.37        1.12     13.78 o
  -9   2  11        0.26       -3.44      6.88 o
  -8   2  11       34.64       17.73     12.83 o
  -7   2  11      600.00      659.28     13.68 o
  -6   2  11      331.82      307.09      7.25 o
  -5   2  11       50.31       50.33      7.25 o
  -4   2  11      576.28      567.47     11.97 o
  -3   2  11      143.76      131.16      7.54 o
  -2   2  11      153.79      154.50      8.85 o
  -1   2  11      410.97      391.27      9.15 o
   0   2  11       14.93       16.02      8.23 o
   1   2  11      311.38      274.72      9.18 o
   2   2  11        9.76       17.19      9.57 o
   3   2  11        8.94       12.25     10.68 o
   4   2  11     1764.06     1937.34     29.17 o
   5   2  11      379.36      441.88     19.26 o
   6   2  11      110.69      117.82     17.79 o
   7   2  11      509.70      561.82     29.52 o
   8   2  11       21.40       22.40     32.09 o
   9   2  11      220.33      234.48     30.71 o
 -12   3  11       18.99       30.60     24.42 o
 -11   3  11       19.55       14.95     22.33 o
 -10   3  11       25.67        9.24      8.29 o
  -9   3  11        0.06       -0.21      9.53 o
  -8   3  11       39.35       32.96     13.60 o
  -7   3  11      498.49      492.19     13.01 o
  -6   3  11      463.04      447.94      8.15 o
  -5   3  11      965.85     1018.65     12.98 o
  -4   3  11      614.98      631.67     12.32 o
  -3   3  11        0.01        4.15      8.96 o
  -2   3  11        0.69        1.65      7.32 o
  -1   3  11        3.96        2.64      6.69 o
   0   3  11      131.65      121.12      8.66 o
   1   3  11      126.66      107.48      8.99 o
   2   3  11      159.28      129.02      9.54 o
   3   3  11       14.14        8.42     13.41 o
   4   3  11      776.63      795.72     29.94 o
   5   3  11       19.62       26.26     17.05 o
   6   3  11      448.57      463.22     21.50 o
   7   3  11      113.51      122.40     26.59 o
   8   3  11        0.01       12.58     30.75 o
 -11   4  11       38.94       26.12     21.63 o
 -10   4  11      130.13       98.58     17.05 o
  -9   4  11        2.01       -4.28      8.60 o
  -8   4  11        1.33        0.90      6.76 o
  -7   4  11     2177.49     2290.94     23.12 o
  -6   4  11        6.79        1.86      4.53 o
  -5   4  11     1536.46     1634.28     14.88 o
  -4   4  11       11.79       13.79      7.52 o
  -3   4  11      378.70      372.37     11.74 o
  -2   4  11       11.67       11.53      9.16 o
  -1   4  11      184.05      189.65      8.52 o
   0   4  11       11.00        5.72      4.17 o
   1   4  11      526.99      572.17     11.22 o
   2   4  11     1496.18     1586.54     17.02 o
   3   4  11      274.84      280.98     12.38 o
   4   4  11      606.98      585.75     17.49 o
   5   4  11       53.57       52.78     17.57 o
   6   4  11       76.61       76.10     19.65 o
   7   4  11        4.09       17.44     25.93 o
   8   4  11        2.16        2.47     43.24 o
 -11   5  11        0.15        0.31     19.07 o
 -10   5  11        2.44        0.20      4.28 o
  -9   5  11       17.26       10.32     11.66 o
  -8   5  11       27.79       21.05     16.26 o
  -7   5  11        0.49        2.14      6.87 o
  -6   5  11       10.14        4.48      5.62 o
  -5   5  11       28.27       24.95      8.95 o
  -4   5  11       32.28       30.25     10.25 o
  -3   5  11       11.92       11.56     10.46 o
  -2   5  11      208.43      203.63      9.67 o
  -1   5  11       25.25       17.28      9.76 o
   0   5  11      204.26      206.05      9.40 o
   1   5  11      109.50       79.91     10.12 o
   2   5  11       83.86       57.52     10.66 o
   3   5  11       15.31       11.51     13.33 o
   4   5  11      250.11      213.21     16.07 o
   5   5  11      411.64      456.48     19.17 o
   6   5  11       11.54       22.26     21.30 o
   7   5  11       75.48       50.48     30.45 o
   8   5  11        0.62        0.53     54.10 o
 -11   6  11        0.00        5.83     22.72 o
 -10   6  11      369.79      447.03     23.34 o
  -9   6  11       48.43       46.34     19.64 o
  -8   6  11      128.43      104.58     19.14 o
  -7   6  11       32.88       34.67      8.72 o
  -6   6  11      138.94      113.58      9.51 o
  -5   6  11      821.49      898.24     19.08 o
  -4   6  11      833.41      932.26     25.41 o
  -3   6  11     2761.65     3147.02     26.03 o
  -2   6  11      243.64      215.35     11.29 o
  -1   6  11      841.79      850.02     16.10 o
   0   6  11      992.58     1004.61     20.96 o
   1   6  11     1827.90     2043.29     19.20 o
   2   6  11      261.65      244.93     12.55 o
   3   6  11      369.78      368.58     13.29 o
   4   6  11      202.26      183.11     17.86 o
   5   6  11       50.11       44.04     19.21 o
   6   6  11      894.73      965.75     23.20 o
   7   6  11      133.42      123.29     31.81 o
 -11   7  11        5.58       16.56     31.39 o
 -10   7  11       72.41       65.54     23.81 o
  -9   7  11        1.48       -0.10     21.88 o
  -8   7  11       70.08       59.88     19.40 o
  -7   7  11        9.94       10.28     11.17 o
  -6   7  11       33.66       22.98     11.45 o
  -5   7  11        0.79        6.16     13.44 o
  -4   7  11      217.89      212.94     12.92 o
  -3   7  11       31.54       37.86     12.23 o
  -2   7  11      200.44      211.46     11.95 o
  -1   7  11        2.49        5.58     14.14 o
   0   7  11        0.04       -0.27      4.61 o
   1   7  11       25.73       21.57     11.17 o
   2   7  11       19.41       20.74     15.10 o
   3   7  11        7.44        4.03     14.85 o
   4   7  11        0.53       -0.19     11.92 o
   5   7  11       55.69       30.53     17.37 o
   6   7  11        7.58        3.62     19.97 o
   7   7  11       15.40        5.54     37.20 o
 -10   8  11      194.07      247.54     25.43 o
  -9   8  11        1.39        0.51     16.91 o
  -8   8  11        0.04        3.49     11.45 o
  -7   8  11        0.02        0.23     13.14 o
  -6   8  11       57.13       46.91     14.41 o
  -5   8  11       30.80       22.82     14.77 o
  -4   8  11        2.92        8.67     15.92 o
  -3   8  11      365.91      348.11     18.37 o
  -2   8  11     1102.37     1185.37     21.85 o
  -1   8  11     3106.24     3637.41     36.47 o
   0   8  11      444.39      485.11     14.31 o
   1   8  11       12.26        0.55      3.12 o
   2   8  11      162.57      155.37     14.51 o
   3   8  11      121.74      127.25     17.80 o
   4   8  11       17.65        6.36      8.64 o
   5   8  11        8.78        9.62     26.00 o
   6   8  11        0.03       -0.39     14.23 o
 -10   9  11        1.98       11.63     30.78 o
  -9   9  11       67.71       51.23     23.95 o
  -8   9  11        0.93        1.78     12.36 o
  -7   9  11       18.21       10.94     15.21 o
  -6   9  11       34.28       20.81     15.74 o
  -5   9  11       34.05       20.93     16.35 o
  -4   9  11       11.06       14.72     15.42 o
  -3   9  11       35.54       45.49     19.30 o
  -2   9  11       24.56       32.18     16.51 o
  -1   9  11        5.20       15.50     16.98 o
   0   9  11       13.83       18.38     17.60 o
   1   9  11       19.48       20.51     16.23 o
   2   9  11       37.16       37.96     17.70 o
   3   9  11       60.43       52.72     21.39 o
   4   9  11        1.91        0.03     20.38 o
   5   9  11       10.55       15.26     25.59 o
   6   9  11        0.56        2.57      6.74 o
  -9  10  11      213.46      244.47     26.50 o
  -8  10  11        4.22       11.85     18.89 o
  -7  10  11        1.65       12.07     18.09 o
  -6  10  11       65.84       53.49     17.14 o
  -5  10  11      296.95      229.72     16.93 o
  -4  10  11       42.86       33.83     20.67 o
  -3  10  11      583.08      588.80     21.86 o
  -2  10  11      494.18      569.63     17.77 o
  -1  10  11        0.96        7.49     18.34 o
   0  10  11     1755.51     2025.80     36.44 o
   1  10  11       12.59       10.01     17.53 o
   2  10  11       39.48       55.26     21.24 o
   3  10  11        5.34       13.28     23.24 o
   4  10  11        1.83       -2.51     10.88 o
   5  10  11       15.92       10.65     31.29 o
  -8  11  11        1.20        0.13     26.09 o
  -7  11  11       39.53       45.88     20.62 o
  -6  11  11        6.07        2.23     13.36 o
  -5  11  11       24.83        9.20     19.61 o
  -4  11  11       20.27       12.48     21.43 o
  -3  11  11      179.19      140.06     23.19 o
  -2  11  11        2.58       -1.34      4.33 o
  -1  11  11       25.36       19.83     19.63 o
   0  11  11       98.73      108.63     21.46 o
   1  11  11       12.50        7.00     18.84 o
   2  11  11        6.01        0.81      8.12 o
   3  11  11        2.71       -0.52      2.01 o
   4  11  11        9.12        1.65      5.39 o
  -7  12  11       84.59       92.94     22.33 o
  -6  12  11       12.26       21.91     21.26 o
  -5  12  11       20.29       28.77     24.58 o
  -4  12  11       18.07       31.00     24.17 o
  -3  12  11      454.48      504.07     25.35 o
  -2  12  11       89.28       75.39     21.04 o
  -1  12  11       73.38       59.38     21.56 o
   0  12  11      134.55      158.05     23.29 o
   1  12  11       43.40       39.34     24.23 o
   2  12  11      196.67      200.26     24.81 o
   3  12  11        1.73        1.08      8.19 o
  -6  13  11       15.51       18.68     24.06 o
  -5  13  11       34.76       29.44     26.99 o
  -4  13  11        0.48       -9.78     19.56 o
  -3  13  11      139.38      141.03     27.08 o
  -2  13  11       16.76       21.68     23.05 o
  -1  13  11      117.77      112.28     24.57 o
   0  13  11        1.20        4.93     24.50 o
   1  13  11        6.15       21.64     30.82 o
   2  13  11        6.80        6.27     16.98 o
  -4  14  11        1.49        2.21     83.80 o
  -3  14  11        7.78       12.33     31.32 o
  -2  14  11       17.30       10.61     29.61 o
  -1  14  11      150.16      160.40     25.64 o
  -4 -14  12       29.80       27.71     30.45 o
  -3 -14  12        1.30       -0.08     14.52 o
  -2 -14  12        2.60        3.92     12.85 o
  -1 -14  12       57.56       73.94     21.49 o
   0 -14  12       13.10        2.64     11.55 o
   1 -14  12      114.64      161.68     23.38 o
   2 -14  12        4.63        8.49     25.39 o
  -6 -13  12       13.43       23.87     27.49 o
  -5 -13  12        2.02       -2.35     17.21 o
  -4 -13  12       40.72       29.56     27.69 o
  -3 -13  12        2.12        4.54     13.65 o
  -2 -13  12      178.91      175.36     22.58 o
  -1 -13  12       72.77       65.63     22.55 o
   0 -13  12       54.36       58.74     23.26 o
   1 -13  12       98.13      105.82     20.21 o
   2 -13  12       13.40        3.58     17.23 o
   3 -13  12        0.38       -1.64     18.34 o
   4 -13  12        0.46       -4.19      9.51 o
  -7 -12  12       71.18       62.57     25.87 o
  -6 -12  12      220.09      280.53     26.75 o
  -5 -12  12       29.81       11.29     25.91 o
  -4 -12  12        5.82        9.03     25.18 o
  -3 -12  12       54.43       53.06     20.94 o
  -2 -12  12        4.31       -0.60      7.58 o
  -1 -12  12       37.26       30.26     21.05 o
   0 -12  12      201.73      207.15     20.40 o
   1 -12  12       39.75       60.43     22.56 o
   2 -12  12       28.54       25.76     22.83 o
   3 -12  12       79.84      104.81     23.39 o
   4 -12  12       32.62       21.16     26.17 o
   5 -12  12        0.01       -2.19     36.20 o
  -8 -11  12       60.58       64.66     26.14 o
  -7 -11  12        0.03        4.43     19.36 o
  -6 -11  12       11.10       11.90     21.48 o
  -5 -11  12        7.91        4.01     17.02 o
  -4 -11  12        0.06       -2.72     14.00 o
  -3 -11  12       80.07       63.90     16.69 o
  -2 -11  12       80.29       80.70     18.16 o
  -1 -11  12      401.00      442.89     18.37 o
   0 -11  12       48.98       62.73     19.98 o
   1 -11  12       40.17       48.30     19.58 o
   2 -11  12       21.33       36.14     21.36 o
   3 -11  12       12.21        8.04     19.37 o
   4 -11  12        1.05       11.55     38.17 o
   5 -11  12       56.58       37.51     27.34 o
  -8 -10  12       20.65       15.30     23.79 o
  -7 -10  12       74.17       61.51     22.60 o
  -6 -10  12      446.85      428.83     19.87 o
  -5 -10  12        2.38       10.75     19.45 o
  -4 -10  12      451.97      476.46     30.96 o
  -3 -10  12        2.30       -0.61      2.92 o
  -2 -10  12       46.04       40.44     15.03 o
  -1 -10  12        8.69       13.61     15.62 o
   0 -10  12     1092.59     1190.69     20.72 o
   1 -10  12       70.86       63.41     16.12 o
   2 -10  12      392.60      397.47     19.06 o
   3 -10  12       64.87       53.51     22.24 o
   4 -10  12       16.09       30.72     26.81 o
   5 -10  12       88.12       55.99     24.74 o
   6 -10  12       26.46       23.59     27.22 o
  -9  -9  12        0.06        4.85     27.06 o
  -8  -9  12      153.54      133.27     21.19 o
  -7  -9  12       85.65       95.22     23.50 o
  -6  -9  12       15.29       18.57     18.00 o
  -5  -9  12       64.56       41.72     17.85 o
  -4  -9  12       71.79       53.70     16.73 o
  -3  -9  12       31.38       23.79     14.40 o
  -2  -9  12      319.90      283.39     14.08 o
  -1  -9  12       56.93       45.95     14.47 o
   0  -9  12       21.54       16.20     14.64 o
   1  -9  12        4.13       12.05     15.67 o
   2  -9  12      896.23     1010.20     20.36 o
   3  -9  12        0.87        8.44     18.41 o
   4  -9  12      161.75      159.24     20.47 o
   5  -9  12        8.37       18.63     23.48 o
   6  -9  12        0.08       -3.73     16.80 o
   7  -9  12        0.88        6.59     33.12 o
 -10  -8  12        4.33       -5.19     26.69 o
  -9  -8  12      169.88      161.92     21.37 o
  -8  -8  12        8.31        7.94      9.44 o
  -7  -8  12      326.74      378.97     21.45 o
  -6  -8  12      286.92      236.86     19.75 o
  -5  -8  12        3.01       -6.30     12.59 o
  -4  -8  12       89.06       77.80     16.08 o
  -3  -8  12      196.44      206.86     13.06 o
  -2  -8  12      406.56      422.13     13.41 o
  -1  -8  12       57.12       53.67     13.49 o
   0  -8  12      350.73      361.79     16.38 o
   1  -8  12        3.29        1.64     12.31 o
   2  -8  12      732.82      780.08     18.14 o
   3  -8  12        0.24       10.20     16.77 o
   4  -8  12      358.63      348.13     18.51 o
   5  -8  12      170.92      130.52     24.00 o
   6  -8  12        4.50       -1.95     12.58 o
   7  -8  12       65.25       76.78     28.36 o
 -10  -7  12       10.05        9.37     19.51 o
  -9  -7  12        4.12       12.15     23.65 o
  -8  -7  12       50.40       33.92     19.50 o
  -7  -7  12       13.16       16.83     20.35 o
  -6  -7  12      170.86      177.50     18.17 o
  -5  -7  12      243.19      241.36     31.23 o
  -4  -7  12      338.26      329.06     14.56 o
  -3  -7  12       12.09        6.80     13.98 o
  -2  -7  12      120.95      102.69     12.27 o
  -1  -7  12      114.08       96.15     12.45 o
   0  -7  12       13.43        3.03      5.32 o
   1  -7  12      177.73      142.32     14.36 o
   2  -7  12       34.25       38.50     15.20 o
   3  -7  12      300.84      320.37     16.46 o
   4  -7  12      444.49      458.38     17.99 o
   5  -7  12      197.21      173.24     21.43 o
   6  -7  12      181.61      174.70     25.15 o
   7  -7  12      128.90      132.45     27.31 o
 -10  -6  12      159.01      172.29     18.34 o
  -9  -6  12       81.30      108.16     18.26 o
  -8  -6  12      755.91      815.97     19.29 o
  -7  -6  12       16.50       16.18     15.82 o
  -6  -6  12     1022.84     1194.11     21.90 o
  -5  -6  12       15.07       23.43     14.50 o
  -4  -6  12      325.00      304.73     11.55 o
  -3  -6  12       63.99       49.40     13.27 o
  -2  -6  12      248.34      269.71     11.42 o
  -1  -6  12       45.97       34.66     12.14 o
   0  -6  12      338.07      350.36     13.59 o
   1  -6  12       67.00       73.25     13.95 o
   2  -6  12       48.44       59.30     14.16 o
   3  -6  12      523.68      591.38     17.02 o
   4  -6  12      131.31      122.29     17.35 o
   5  -6  12      217.04      192.50     21.30 o
   6  -6  12        0.24       -0.11      4.42 o
   7  -6  12        0.94       -1.91     11.74 o
   8  -6  12       21.06       26.44     27.80 o
 -11  -5  12        0.06       -0.32      3.22 o
 -10  -5  12        6.47       16.20     16.88 o
  -9  -5  12      441.00      431.55     14.50 o
  -8  -5  12       12.70       11.43     15.90 o
  -7  -5  12      393.13      380.22     15.13 o
  -6  -5  12     1145.34     1238.88     21.61 o
  -5  -5  12       80.22       76.08     13.21 o
  -4  -5  12     1291.62     1370.66     20.28 o
  -3  -5  12       62.69       50.94     11.39 o
  -2  -5  12      135.92      129.37     10.01 o
  -1  -5  12      162.46      160.90     11.05 o
   0  -5  12        1.80        3.26      9.58 o
   1  -5  12        5.63        6.59     13.96 o
   2  -5  12      385.80      364.86     14.61 o
   3  -5  12      253.70      236.60     14.89 o
   4  -5  12       89.57       69.02     16.97 o
   5  -5  12      814.83      859.20     25.94 o
   6  -5  12        5.72       12.30     22.62 o
   7  -5  12       73.86       84.43     23.48 o
   8  -5  12       12.08        7.61     10.39 o
 -11  -4  12       44.87       59.97     17.66 o
 -10  -4  12        1.48       15.92     17.76 o
  -9  -4  12      282.15      302.29     12.97 o
  -8  -4  12      151.31      135.47     14.71 o
  -7  -4  12        0.00        5.60     20.24 o
  -6  -4  12      292.41      263.35     13.10 o
  -5  -4  12        1.06       -0.24     10.11 o
  -4  -4  12     1411.18     1489.83     18.54 o
  -3  -4  12      666.71      801.53     19.50 o
  -2  -4  12      115.78      106.24      9.80 o
  -1  -4  12       77.09       58.60      9.83 o
   0  -4  12      683.57      796.34     22.74 o
   1  -4  12     1883.74     2144.95     34.97 o
   2  -4  12     2660.19     2894.83     29.02 o
   3  -4  12      761.62      817.39     18.24 o
   4  -4  12       24.16       32.14     15.85 o
   5  -4  12      106.42       96.97     17.44 o
   6  -4  12      145.74      125.58     21.65 o
   7  -4  12       30.30       23.73     24.88 o
   8  -4  12        9.84        3.50     15.58 o
 -11  -3  12        9.26       -5.53     12.57 o
 -10  -3  12      166.14      168.63     14.12 o
  -9  -3  12       14.81       19.41     13.09 o
  -8  -3  12     1057.01     1134.00     21.60 o
  -7  -3  12       10.07       12.00     13.78 o
  -6  -3  12      261.54      253.34     16.41 o
  -5  -3  12      134.30      113.63     12.19 o
  -4  -3  12      231.88      211.14     12.11 o
  -3  -3  12      226.86      193.86      9.88 o
  -2  -3  12     1707.05     1708.29     19.43 o
  -1  -3  12      115.91      104.24      9.50 o
   0  -3  12        0.08        2.85      8.24 o
   1  -3  12      260.38      245.85     11.16 o
   2  -3  12     1546.84     1693.23     23.07 o
   3  -3  12      582.16      570.57     16.15 o
   4  -3  12      133.25      120.46     15.25 o
   5  -3  12      216.13      170.85     18.14 o
   6  -3  12       99.28      101.88     20.66 o
   7  -3  12       30.61       35.54     25.31 o
   8  -3  12        4.69        0.38     11.56 o
 -11  -2  12        6.80        0.91      4.00 o
 -10  -2  12      218.58      235.11     23.34 o
  -9  -2  12        0.15        1.37      4.86 o
  -8  -2  12        0.06        0.41      9.84 o
  -7  -2  12      205.13      216.07     11.61 o
  -6  -2  12        1.18        0.07      1.92 o
  -5  -2  12      735.44      793.07     16.24 o
  -4  -2  12     2139.06     2369.85     27.13 o
  -3  -2  12      762.97      804.34     14.20 o
  -2  -2  12     2025.35     2143.63     25.53 o
  -1  -2  12      158.44      162.16      9.84 o
   0  -2  12      312.25      332.23     10.55 o
   1  -2  12        0.83       13.18     10.68 o
   2  -2  12       69.41       48.34     11.10 o
   3  -2  12      473.65      490.33     18.34 o
   4  -2  12       30.68       20.18     15.82 o
   5  -2  12      208.18      212.05     16.73 o
   6  -2  12        0.27       21.33     36.30 o
   7  -2  12      692.30      782.79     24.60 o
   8  -2  12       44.26       70.77     26.61 o
 -11  -1  12        9.07        5.03     31.84 o
 -10  -1  12        9.10       -5.30     13.62 o
  -9  -1  12      196.16      188.93     16.86 o
  -8  -1  12       12.75       10.95      8.74 o
  -7  -1  12      297.01      294.79     17.95 o
  -6  -1  12      396.00      399.43     11.27 o
  -5  -1  12       94.61       72.39     10.53 o
  -4  -1  12       26.01       29.65     10.74 o
  -3  -1  12      508.44      498.22     12.02 o
  -2  -1  12       87.15       66.47     11.48 o
  -1  -1  12        2.88        0.21      2.84 o
   0  -1  12       85.01       74.34     10.19 o
   1  -1  12       46.40       47.38     10.69 o
   2  -1  12      531.18      473.18     12.50 o
   3  -1  12      713.66      719.14     17.25 o
   4  -1  12       64.68       61.40     15.21 o
   5  -1  12        0.57        5.19      8.42 o
   6  -1  12        0.01        3.85      9.75 o
   7  -1  12      122.44      148.12     24.95 o
   8  -1  12       19.82       35.07     27.64 o
 -11   0  12       89.08       99.63     25.20 o
 -10   0  12       61.36       52.32     20.27 o
  -9   0  12        5.79       13.55     16.98 o
  -8   0  12      177.12      171.39     15.50 o
  -7   0  12        2.16        5.38      8.95 o
  -6   0  12     1562.48     1739.01     16.95 o
  -5   0  12        2.01       -0.34     10.46 o
  -4   0  12       22.01       25.32     10.92 o
  -3   0  12       34.49       20.14      9.08 o
  -2   0  12      883.98      880.88     13.59 o
  -1   0  12      388.25      395.09      9.37 o
   0   0  12     1635.97     1784.13     18.72 o
   1   0  12       17.92       11.02     10.24 o
   2   0  12       95.62      100.54     11.30 o
   3   0  12        3.67        3.04     12.13 o
   4   0  12        0.10        2.67      7.14 o
   5   0  12       80.26       84.00     17.19 o
   6   0  12       50.14       59.75     18.63 o
   7   0  12       52.00       64.89     24.31 o
   8   0  12      162.40      182.82     26.31 o
 -11   1  12        1.70       -2.50     14.22 o
 -10   1  12       13.59        3.32      4.29 o
  -9   1  12        5.50       -2.17      4.35 o
  -8   1  12       44.06       25.80     13.41 o
  -7   1  12       12.18        5.28      4.17 o
  -6   1  12       35.32       27.17      8.79 o
  -5   1  12        3.66        9.36     11.04 o
  -4   1  12        6.02        1.22      3.30 o
  -3   1  12      453.12      396.13     13.22 o
  -2   1  12      180.26      173.59      9.27 o
  -1   1  12      179.23      167.52      8.79 o
   0   1  12       18.91       12.18     10.01 o
   1   1  12       25.14       14.22     10.26 o
   2   1  12        5.24        0.05      1.95 o
   3   1  12        1.29        2.85      5.29 o
   4   1  12      131.99      131.42     15.61 o
   5   1  12      124.63      118.84     17.30 o
   6   1  12       16.19       38.60     18.86 o
   7   1  12       14.98       34.23     23.45 o
   8   1  12       25.96       42.91     25.81 o
 -11   2  12       46.97       47.32     20.30 o
 -10   2  12       37.37       25.93     18.00 o
  -9   2  12        3.03        1.72      3.60 o
  -8   2  12        0.93        0.15      3.27 o
  -7   2  12      742.56      676.48     14.15 o
  -6   2  12      289.32      269.50      8.38 o
  -5   2  12     2062.21     2331.21     19.39 o
  -4   2  12     2528.52     2741.25     24.64 o
  -3   2  12      616.35      650.31     17.05 o
  -2   2  12      189.36      179.67      9.99 o
  -1   2  12      918.85      989.91     17.65 o
   0   2  12       15.21        8.11      9.48 o
   1   2  12       67.80       75.51     10.10 o
   2   2  12       50.19       54.40     11.43 o
   3   2  12      181.96      173.18     14.41 o
   4   2  12      295.75      228.77     15.06 o
   5   2  12        2.90       10.95     11.28 o
   6   2  12      239.77      242.32     19.53 o
   7   2  12        6.39       26.50     23.48 o
   8   2  12        4.40       33.16     29.11 o
 -11   3  12       46.53       49.34     20.56 o
 -10   3  12       13.21        6.18     10.29 o
  -9   3  12       15.98       11.53     16.08 o
  -8   3  12       31.38       29.45     13.95 o
  -7   3  12       71.67       80.36     12.86 o
  -6   3  12      265.85      291.32      8.12 o
  -5   3  12      126.07      124.23      8.96 o
  -4   3  12       35.23       38.21     10.80 o
  -3   3  12      441.30      458.21     12.31 o
  -2   3  12      211.55      183.35     10.04 o
  -1   3  12      112.48       96.07      9.99 o
   0   3  12       35.50       37.71      9.81 o
   1   3  12       31.54       11.41      8.25 o
   2   3  12      307.51      308.79     10.58 o
   3   3  12       76.49       66.55     15.45 o
   4   3  12       78.67       82.38     16.41 o
   5   3  12      100.83      107.09     18.23 o
   6   3  12       66.69       77.85     19.49 o
   7   3  12       93.90      111.72     26.33 o
   8   3  12       53.80      107.83     29.83 o
 -11   4  12      272.65      291.04     22.08 o
 -10   4  12        0.55        2.96      4.98 o
  -9   4  12        0.06        0.79      4.26 o
  -8   4  12      293.81      356.14     14.72 o
  -7   4  12      508.85      519.97     18.42 o
  -6   4  12      189.37      178.32      8.21 o
  -5   4  12      292.99      277.24     11.49 o
  -4   4  12     2264.14     2548.45     21.02 o
  -3   4  12       90.48       82.89     11.08 o
  -2   4  12     1201.18     1278.07     21.19 o
  -1   4  12        0.72        8.21     10.17 o
   0   4  12      120.91       84.56     10.04 o
   1   4  12      568.87      591.52     11.98 o
   2   4  12      163.45      159.15     11.14 o
   3   4  12     1018.15     1115.18     18.02 o
   4   4  12     1062.86     1135.47     22.22 o
   5   4  12      364.59      389.26     24.44 o
   6   4  12      444.20      466.58     20.76 o
   7   4  12      261.42      334.72     27.78 o
 -11   5  12       13.82       21.27     27.26 o
 -10   5  12       10.94       17.82     18.52 o
  -9   5  12       12.39       15.75     18.49 o
  -8   5  12       20.65       20.01     15.27 o
  -7   5  12      206.38      197.44     13.54 o
  -6   5  12        9.69        3.16      3.58 o
  -5   5  12      954.70      974.40     13.13 o
  -4   5  12      136.17      135.90     10.18 o
  -3   5  12      290.34      300.41     12.11 o
  -2   5  12       35.05       29.45     10.72 o
  -1   5  12       69.73       75.28     11.39 o
   0   5  12       97.73      102.81     10.58 o
   1   5  12      600.05      548.39     12.09 o
   2   5  12        0.76       -1.88      5.03 o
   3   5  12       28.14       26.77     17.08 o
   4   5  12      232.41      221.60     17.43 o
   5   5  12       25.86       24.90     18.65 o
   6   5  12      468.98      513.73     21.61 o
   7   5  12       22.14       49.06     28.39 o
 -10   6  12       41.54       52.93     21.71 o
  -9   6  12        8.44        8.47     13.21 o
  -8   6  12       17.47       14.81     20.18 o
  -7   6  12      111.39      111.85      9.53 o
  -6   6  12       40.69       45.36     10.81 o
  -5   6  12       13.34       15.13     11.87 o
  -4   6  12       45.57       43.84     11.93 o
  -3   6  12      116.76      110.31     10.75 o
  -2   6  12      110.01      107.96     11.22 o
  -1   6  12      144.73      171.39     11.82 o
   0   6  12       11.36       15.28     11.60 o
   1   6  12       40.49       48.66     11.47 o
   2   6  12      350.46      365.57     13.84 o
   3   6  12      127.33      100.34     16.48 o
   4   6  12      522.28      535.53     18.87 o
   5   6  12        1.03       17.99     21.07 o
   6   6  12      158.73      156.34     22.54 o
   7   6  12       78.58       87.81     29.11 o
 -10   7  12       23.84       23.72     25.18 o
  -9   7  12        7.83       18.94     22.33 o
  -8   7  12       11.16       17.58     20.40 o
  -7   7  12       22.70       32.31     11.75 o
  -6   7  12      139.06      136.01     13.45 o
  -5   7  12       66.17       57.33     14.04 o
  -4   7  12        6.38       16.20     14.29 o
  -3   7  12      249.06      261.50     15.45 o
  -2   7  12       75.12       80.47     13.64 o
  -1   7  12      381.31      365.63     13.01 o
   0   7  12       46.89       48.55     12.98 o
   1   7  12      121.27      123.42     12.37 o
   2   7  12       23.20       18.50     16.80 o
   3   7  12        0.34       -0.35      1.82 o
   4   7  12      249.44      235.95     19.36 o
   5   7  12      100.95       89.36     21.81 o
   6   7  12      127.67      138.78     28.27 o
 -10   8  12       26.50       32.17     27.66 o
  -9   8  12       58.31       61.29     24.27 o
  -8   8  12        0.06       -6.69     13.99 o
  -7   8  12        0.28        8.69     16.43 o
  -6   8  12       68.05       62.81     15.38 o
  -5   8  12      813.54      857.95     19.08 o
  -4   8  12       19.48       13.28     15.20 o
  -3   8  12     1248.46     1426.55     29.56 o
  -2   8  12        0.54       10.68     16.73 o
  -1   8  12       90.09       82.06     16.84 o
   0   8  12     1007.33     1103.09     20.15 o
   1   8  12      308.80      316.48     15.08 o
   2   8  12      410.74      423.80     17.46 o
   3   8  12      158.75      155.68     18.92 o
   4   8  12      238.01      190.30     21.37 o
   5   8  12        0.20        0.37     15.36 o
   6   8  12       46.89       53.01     32.34 o
  -9   9  12       64.10       82.62     25.41 o
  -8   9  12       33.88       21.86     16.04 o
  -7   9  12       24.16       17.61     16.91 o
  -6   9  12       14.61       13.64     16.40 o
  -5   9  12       14.20       23.00     16.54 o
  -4   9  12      136.15      158.43     17.70 o
  -3   9  12      141.68      128.21     19.87 o
  -2   9  12      283.33      325.29     17.88 o
  -1   9  12       13.91       17.88     18.63 o
   0   9  12        1.45       -4.14      8.27 o
   1   9  12       10.29       11.86     18.10 o
   2   9  12      144.91      141.37     22.03 o
   3   9  12       54.09       60.80     22.55 o
   4   9  12       24.47       25.82     26.01 o
   5   9  12       45.74       68.08     27.91 o
  -8  10  12        7.17       10.19     18.86 o
  -7  10  12       25.39       10.57     18.81 o
  -6  10  12      129.16      126.71     18.73 o
  -5  10  12      162.28      163.70     18.88 o
  -4  10  12        9.94       16.13     21.98 o
  -3  10  12      520.02      566.82     31.40 o
  -2  10  12       16.62       11.77     19.08 o
  -1  10  12        5.51       -0.03     14.67 o
   0  10  12      148.51      114.69     20.87 o
   1  10  12        0.11       10.88     25.73 o
   2  10  12       24.13        0.14      6.62 o
   3  10  12        5.54        5.63     24.53 o
   4  10  12      115.05      127.06     27.36 o
  -7  11  12        5.28        0.54     18.61 o
  -6  11  12        3.36       15.00     20.22 o
  -5  11  12       12.55        6.97     16.88 o
  -4  11  12       21.55       20.14     24.68 o
  -3  11  12        1.20       15.67     24.91 o
  -2  11  12        0.90       10.07     21.37 o
  -1  11  12        0.72        6.68     14.27 o
   0  11  12       21.39       25.68     27.79 o
   1  11  12       51.84       41.01     24.10 o
   2  11  12        1.21        6.89     25.63 o
   3  11  12        7.57        8.83     27.58 o
  -6  12  12        2.98        3.04      7.50 o
  -5  12  12       25.33        9.69     46.41 o
  -4  12  12       24.80       23.73     27.90 o
  -3  12  12      441.96      473.81     26.72 o
  -2  12  12        7.50       16.37     29.01 o
  -1  12  12      558.36      609.50     23.40 o
   0  12  12      228.28      230.48     24.15 o
   1  12  12       38.22       34.73     46.71 o
   2  12  12        0.91        2.87     23.80 o
  -5  13  12       37.22       58.12     30.41 o
  -4  13  12        0.19       12.88     53.80 o
  -3  13  12        3.03       13.78     36.53 o
  -2  13  12        0.04        0.44     34.53 o
  -1  13  12       17.73       19.51     25.51 o
   0  13  12       23.25       25.12     26.83 o
  -2 -14  13      126.66      147.33     26.41 o
  -1 -14  13      162.96      156.43     23.44 o
   0 -14  13      249.36      305.83     23.92 o
  -5 -13  13       34.40       29.15     43.29 o
  -4 -13  13        0.58       -0.20     37.29 o
  -3 -13  13        0.02       -5.06     25.40 o
  -2 -13  13       10.08       14.40     23.77 o
  -1 -13  13        3.37       19.56     24.11 o
   0 -13  13        9.59       25.00     24.58 o
   1 -13  13      159.33      192.48     26.36 o
   2 -13  13      185.74      162.60     23.08 o
  -6 -12  13      150.81      153.07     28.59 o
  -5 -12  13       76.41       33.98     36.07 o
  -4 -12  13        0.39       -1.04     17.38 o
  -3 -12  13        0.32       -1.08      4.92 o
  -2 -12  13       80.86       66.00     22.68 o
  -1 -12  13      536.01      583.38     22.50 o
   0 -12  13      123.58      145.30     23.18 o
   1 -12  13      829.14     1022.52     26.41 o
   2 -12  13       28.91       18.55     25.78 o
   3 -12  13       21.26       16.55     25.65 o
   4 -12  13       36.62       24.08     24.85 o
  -7 -11  13        1.43       -3.65     27.16 o
  -6 -11  13       51.53       58.68     23.00 o
  -5 -11  13       18.87       24.52     22.18 o
  -4 -11  13        1.84       -5.64     11.27 o
  -3 -11  13       69.08       55.50     20.84 o
  -2 -11  13       54.86       59.50     18.05 o
  -1 -11  13      113.76      132.22     20.10 o
   0 -11  13       97.75       99.65     21.07 o
   1 -11  13      254.18      310.74     21.53 o
   2 -11  13        8.26       -1.98     10.07 o
   3 -11  13       72.55       83.69     24.70 o
   4 -11  13        0.01       -3.09     10.35 o
   5 -11  13       31.61        6.70     23.43 o
  -8 -10  13       32.53       48.62     24.57 o
  -7 -10  13        0.57       -4.47    206.92 o
  -6 -10  13      548.83      587.04     26.63 o
  -5 -10  13      228.42      253.04     24.77 o
  -4 -10  13      115.56      134.11     19.57 o
  -3 -10  13       45.58       44.07     19.39 o
  -2 -10  13       43.87       51.89     16.63 o
  -1 -10  13      648.98      712.95     17.93 o
   0 -10  13       10.68       34.45     17.97 o
   1 -10  13      232.14      238.49     17.47 o
   2 -10  13        1.59       10.31     19.21 o
   3 -10  13       70.46       72.84     22.45 o
   4 -10  13       48.21       67.30     29.06 o
   5 -10  13       40.52       19.70     28.08 o
  -8  -9  13      154.92      141.47     23.16 o
  -7  -9  13       97.43       75.32     25.06 o
  -6  -9  13       60.32       54.83     23.95 o
  -5  -9  13      182.13      178.94     18.16 o
  -4  -9  13       78.47       59.12     18.71 o
  -3  -9  13       71.33       58.70     18.02 o
  -2  -9  13     1001.34     1071.91     19.62 o
  -1  -9  13       24.59       20.85     15.32 o
   0  -9  13      197.78      205.06     16.11 o
   1  -9  13        2.74       -1.09      2.79 o
   2  -9  13      116.40      105.18     18.14 o
   3  -9  13       34.00       28.74     19.68 o
   4  -9  13        2.91        6.71     22.27 o
   5  -9  13      109.69       94.72     25.89 o
   6  -9  13        6.46       16.11     36.74 o
  -9  -8  13      119.66      128.11     23.04 o
  -8  -8  13      221.96      193.33     23.72 o
  -7  -8  13       37.85       35.49     23.00 o
  -6  -8  13        7.26        8.68     21.67 o
  -5  -8  13       32.99       33.66     19.62 o
  -4  -8  13       22.38       -2.53     12.02 o
  -3  -8  13      272.54      283.58     16.74 o
  -2  -8  13       15.68       12.33     14.54 o
  -1  -8  13        6.10        4.97     14.35 o
   0  -8  13       56.37       50.98     15.29 o
   1  -8  13       53.83       38.47     15.38 o
   2  -8  13       11.94        4.22      5.46 o
   3  -8  13      196.54      209.76     17.49 o
   4  -8  13       57.92       35.81     21.46 o
   5  -8  13        1.51        7.55     31.26 o
   6  -8  13       25.23        2.77      7.08 o
 -10  -7  13        5.59       -0.69     16.17 o
  -9  -7  13        0.06       -3.66     18.75 o
  -8  -7  13      153.65      127.32     23.02 o
  -7  -7  13       82.06       50.39     21.87 o
  -6  -7  13      184.63      177.85     19.87 o
  -5  -7  13        9.99        3.22     13.93 o
  -4  -7  13      385.87      400.72     15.62 o
  -3  -7  13        5.61        9.68     15.63 o
  -2  -7  13       32.65       26.39     13.52 o
  -1  -7  13       86.89       76.43     13.98 o
   0  -7  13       93.60       92.42     14.57 o
   1  -7  13        6.71        7.89     17.34 o
   2  -7  13      141.53      157.71     16.73 o
   3  -7  13        0.37       14.31     17.44 o
   4  -7  13        4.58       -1.25      3.16 o
   5  -7  13       45.10       41.59     23.13 o
   6  -7  13       23.81       17.68     26.11 o
   7  -7  13      159.33      162.83     29.09 o
 -10  -6  13       56.17       80.95     21.07 o
  -9  -6  13       11.17       11.40     21.85 o
  -8  -6  13        1.38       26.97     37.39 o
  -7  -6  13      306.97      296.29     15.99 o
  -6  -6  13        5.61       13.15     16.31 o
  -5  -6  13       34.41       41.82     15.95 o
  -4  -6  13      242.12      271.04     14.27 o
  -3  -6  13      407.43      420.98     15.31 o
  -2  -6  13       15.51       16.95     12.92 o
  -1  -6  13       65.00       46.53     13.38 o
   0  -6  13      238.10      255.63     13.86 o
   1  -6  13      157.40      132.85     14.58 o
   2  -6  13       41.84       52.41     16.23 o
   3  -6  13       27.10       14.86     17.14 o
   4  -6  13       16.94        1.57     10.82 o
   5  -6  13        3.96       -1.93     11.85 o
   6  -6  13      169.31      164.72     27.09 o
   7  -6  13        1.48       15.80     28.55 o
 -10  -5  13       18.57       22.28     19.40 o
  -9  -5  13       70.72       71.72     16.22 o
  -8  -5  13        0.16        0.37     18.15 o
  -7  -5  13        0.48        0.10     10.09 o
  -6  -5  13      200.20      180.30     14.54 o
  -5  -5  13      786.81      814.09     23.28 o
  -4  -5  13      197.26      186.82     12.00 o
  -3  -5  13       41.44       19.71     12.09 o
  -2  -5  13      134.05      103.32     12.11 o
  -1  -5  13        9.82        7.56     12.37 o
   0  -5  13      245.45      268.84     13.34 o
   1  -5  13       34.68       30.42     14.20 o
   2  -5  13       35.41       45.07     15.43 o
   3  -5  13       20.43        1.51      5.10 o
   4  -5  13      141.61      113.78     17.80 o
   5  -5  13       68.03       57.32     21.08 o
   6  -5  13      101.95       92.06     24.62 o
   7  -5  13        1.00       -6.36     19.55 o
 -10  -4  13        5.72        0.35      2.19 o
  -9  -4  13       95.05       82.23     15.36 o
  -8  -4  13        0.33       10.13     16.73 o
  -7  -4  13      632.89      715.90     17.57 o
  -6  -4  13      225.96      230.11     13.98 o
  -5  -4  13        7.06       15.87     14.41 o
  -4  -4  13      646.90      647.37     16.95 o
  -3  -4  13      113.46      106.87     11.63 o
  -2  -4  13        8.23       -4.57      9.83 o
  -1  -4  13      152.47      117.55     11.08 o
   0  -4  13      273.58      259.86     13.11 o
   1  -4  13       93.44       91.39     14.66 o
   2  -4  13     1195.11     1251.35     35.44 o
   3  -4  13       30.57       36.00     15.54 o
   4  -4  13      674.80      717.30     20.05 o
   5  -4  13       99.88       92.96     20.28 o
   6  -4  13      132.41      128.78     22.92 o
   7  -4  13        4.53        0.42     16.46 o
 -11  -3  13       35.94       17.68     26.95 o
 -10  -3  13      113.85       95.93     15.55 o
  -9  -3  13       44.66       34.72     14.89 o
  -8  -3  13      270.00      262.90     14.04 o
  -7  -3  13      250.59      234.46     13.43 o
  -6  -3  13       69.70       50.59     13.43 o
  -5  -3  13      509.39      491.37     33.35 o
  -4  -3  13      685.62      675.30     16.67 o
  -3  -3  13      568.26      518.22     13.12 o
  -2  -3  13      266.10      246.76     11.52 o
  -1  -3  13        0.05       -0.30      2.08 o
   0  -3  13       43.03       48.56     11.56 o
   1  -3  13        2.01        7.77     11.85 o
   2  -3  13        3.62       10.51     14.74 o
   3  -3  13        1.65       -0.10      6.90 o
   4  -3  13      498.29      503.89     18.87 o
   5  -3  13       67.33       83.87     19.38 o
   6  -3  13       65.35       42.01     23.54 o
   7  -3  13       69.01       78.82     27.12 o
 -11  -2  13      101.41      105.52     28.88 o
 -10  -2  13        4.62        8.87     33.21 o
  -9  -2  13      161.49      146.38     12.37 o
  -8  -2  13      141.09      116.81     12.64 o
  -7  -2  13       35.73       11.96     13.19 o
  -6  -2  13      131.91      113.88     12.86 o
  -5  -2  13      310.19      310.38     13.03 o
  -4  -2  13       79.16       69.07     13.44 o
  -3  -2  13      268.88      272.57     11.17 o
  -2  -2  13       48.92       43.88     11.83 o
  -1  -2  13     1241.50     1360.11     17.17 o
   0  -2  13     1827.84     2085.38     21.33 o
   1  -2  13      585.06      634.73     15.44 o
   2  -2  13      508.51      560.33     16.16 o
   3  -2  13       81.63       81.26     14.89 o
   4  -2  13        3.35       -1.05     18.88 o
   5  -2  13        0.36        3.24     15.60 o
   6  -2  13       91.92       80.01     24.80 o
   7  -2  13       27.90       40.04     26.77 o
   8  -2  13        0.06        7.28     30.05 o
 -11  -1  13        4.36       -7.75     15.74 o
 -10  -1  13       47.12       39.50     21.94 o
  -9  -1  13      352.78      367.53     42.32 o
  -8  -1  13      109.63       94.27     11.15 o
  -7  -1  13      312.00      297.50     11.84 o
  -6  -1  13      231.86      213.50     11.66 o
  -5  -1  13      730.93      713.54     16.41 o
  -4  -1  13      434.35      445.20     14.90 o
  -3  -1  13      565.18      536.45     12.70 o
  -2  -1  13     1022.25     1033.14     17.00 o
  -1  -1  13       49.48       29.68     10.53 o
   0  -1  13      242.37      242.47     11.40 o
   1  -1  13      345.06      300.51     11.52 o
   2  -1  13      717.06      723.85     14.83 o
   3  -1  13        2.97        2.45     12.43 o
   4  -1  13        7.41        9.37     16.28 o
   5  -1  13      302.18      290.44     17.08 o
   6  -1  13        0.43        0.99     25.10 o
   7  -1  13       10.65        8.24     36.30 o
   8  -1  13       48.27       78.20     26.34 o
 -11   0  13       25.34       14.90     26.78 o
 -10   0  13        2.95       -0.06     16.52 o
  -9   0  13      240.87      241.25     21.74 o
  -8   0  13       13.51       15.83     21.24 o
  -7   0  13       30.48       21.62     10.95 o
  -6   0  13      886.08      995.98     18.10 o
  -5   0  13      214.36      188.85     11.94 o
  -4   0  13      697.61      690.98     18.80 o
  -3   0  13        2.38        0.14      1.07 o
  -2   0  13      105.14       90.04     10.26 o
  -1   0  13      347.68      395.65     12.86 o
   0   0  13     1958.83     2216.58     21.61 o
   1   0  13      421.96      423.39     12.00 o
   2   0  13      228.76      231.41     11.75 o
   3   0  13     1186.18     1193.37     18.57 o
   4   0  13      229.15      196.54     16.04 o
   5   0  13      251.41      238.13     17.52 o
   6   0  13       65.33       64.38     21.29 o
   7   0  13       47.43       51.23     25.79 o
 -11   1  13        0.11       10.70     42.35 o
 -10   1  13        1.30        5.45     22.13 o
  -9   1  13       16.86        1.99      3.80 o
  -8   1  13      289.47      277.40     20.23 o
  -7   1  13      125.81      132.38      9.06 o
  -6   1  13      917.61      972.32     16.81 o
  -5   1  13       83.66       88.12     11.94 o
  -4   1  13     1093.96     1154.31     19.68 o
  -3   1  13      378.47      328.24     13.56 o
  -2   1  13      212.94      185.18     10.55 o
  -1   1  13      175.30      155.08     10.71 o
   0   1  13       62.04       42.46     10.88 o
   1   1  13      157.41      144.57     11.39 o
   2   1  13      138.21      103.77     12.60 o
   3   1  13       62.71       48.48     14.38 o
   4   1  13       12.00       26.94     17.45 o
   5   1  13       29.57       21.44     18.80 o
   6   1  13        0.41        4.61     13.64 o
   7   1  13      157.13      203.01     27.58 o
 -11   2  13      146.90      153.90     20.90 o
 -10   2  13        6.24        1.02     18.02 o
  -9   2  13       37.93       28.90     16.14 o
  -8   2  13      756.57      840.74     18.96 o
  -7   2  13     2624.04     3101.74     37.06 o
  -6   2  13      374.80      394.69     11.58 o
  -5   2  13       71.32       72.79     11.01 o
  -4   2  13       64.48       57.34     11.16 o
  -3   2  13       95.61       67.67     12.13 o
  -2   2  13      157.97      176.25     10.27 o
  -1   2  13      168.75      179.61     11.53 o
   0   2  13        0.23       -0.35      4.12 o
   1   2  13      303.11      350.59     11.03 o
   2   2  13      494.33      534.12     13.68 o
   3   2  13      249.24      228.71     15.46 o
   4   2  13      572.12      573.22     17.37 o
   5   2  13      389.05      407.10     18.88 o
   6   2  13        3.05        1.19     17.93 o
   7   2  13        5.66       34.57     23.96 o
 -11   3  13        2.82       -1.05      7.60 o
 -10   3  13        2.63        2.42     18.35 o
[truncated: 67,673 more chars]
